# Supplementary material for: Mitochondrial transporter expression patterns distinguish tumor from normal tissue and identify cancer subtypes with different survival and metabolism
Source: Sci Rep. 2022 Oct 11;12:17035. doi: 10.1038/s41598-022-21411-0 (PMC9553943; doi:10.1038/s41598-022-21411-0)
Supplement: Supplementary file 2 — Supplementary Table S8. [file 41598_2022_21411_MOESM2_ESM.xlsx]

## Sheet: Sheet1
Table S8
sample_name	cell_type	cond	db	unique_type	unsupervised label
GTEX-WYVS-1726-SM-3NMAY	breast	normal	gtex	breast-normal	36
GTEX-ZPIC-1126-SM-5BC7F	breast	normal	gtex	breast-normal	36
GTEX-WYBS-0926-SM-3NM94	breast	normal	gtex	breast-normal	36
GTEX-ZZPU-0626-SM-5E43T	breast	normal	gtex	breast-normal	36
GTEX-13N11-1726-SM-5J1OJ	breast	normal	gtex	breast-normal	36
GTEX-1211K-1926-SM-5EQLB	breast	normal	gtex	breast-normal	36
GTEX-XUZC-1626-SM-4BRVP	breast	normal	gtex	breast-normal	0
GTEX-R53T-1526-SM-48FEK	breast	normal	gtex	breast-normal	36
GTEX-11EM3-1326-SM-5N9C6	breast	normal	gtex	breast-normal	19
GTEX-13FTX-1126-SM-5N9EN	breast	normal	gtex	breast-normal	36
GTEX-ZF2S-2026-SM-5E461	breast	normal	gtex	breast-normal	36
GTEX-RWS6-1926-SM-47JXY	breast	normal	gtex	breast-normal	36
GTEX-ZLV1-1426-SM-4WWES	breast	normal	gtex	breast-normal	36
GTEX-11I78-2226-SM-5PNYA	breast	normal	gtex	breast-normal	1
GTEX-11P81-1926-SM-5BC53	breast	normal	gtex	breast-normal	36
GTEX-XOT4-0726-SM-4GIAW	breast	normal	gtex	breast-normal	36
GTEX-ZC5H-2626-SM-5J2MG	breast	normal	gtex	breast-normal	23
GTEX-Y5V5-2126-SM-4WWFO	breast	normal	gtex	breast-normal	36
GTEX-ZVZQ-0826-SM-51MRF	breast	normal	gtex	breast-normal	16
GTEX-ZVT4-1026-SM-57WC4	breast	normal	gtex	breast-normal	36
GTEX-1269C-2426-SM-5FQSN	breast	normal	gtex	breast-normal	36
GTEX-1399U-1826-SM-5PNZ1	breast	normal	gtex	breast-normal	1
GTEX-R3RS-0626-SM-48FE1	breast	normal	gtex	breast-normal	36
GTEX-W5X1-2326-SM-3GIL6	breast	normal	gtex	breast-normal	16
GTEX-XMD2-0926-SM-4WWEF	breast	normal	gtex	breast-normal	36
GTEX-YFC4-1426-SM-5IFJG	breast	normal	gtex	breast-normal	14
GTEX-QDT8-0626-SM-48TYW	breast	normal	gtex	breast-normal	36
GTEX-XUJ4-1926-SM-4BOOV	breast	normal	gtex	breast-normal	36
GTEX-WXYG-2226-SM-4E3IM	breast	normal	gtex	breast-normal	36
GTEX-131YS-0626-SM-5EGKL	breast	normal	gtex	breast-normal	36
GTEX-ZAJG-0626-SM-5HL8X	breast	normal	gtex	breast-normal	23
GTEX-S341-1526-SM-4AD6K	breast	normal	gtex	breast-normal	36
GTEX-T6MO-0326-SM-32QOK	breast	normal	gtex	breast-normal	36
GTEX-13W3W-1226-SM-5LU4H	breast	normal	gtex	breast-normal	36
GTEX-T2IS-1526-SM-32QPR	breast	normal	gtex	breast-normal	36
GTEX-11ZTT-2326-SM-5EQLG	breast	normal	gtex	breast-normal	1
GTEX-Y5LM-1726-SM-4VDSX	breast	normal	gtex	breast-normal	36
GTEX-U3ZN-1926-SM-4DXSG	breast	normal	gtex	breast-normal	36
GTEX-ZF29-1926-SM-5S2P1	breast	normal	gtex	breast-normal	36
GTEX-S4P3-1326-SM-4AD6V	breast	normal	gtex	breast-normal	36
GTEX-WRHU-0326-SM-3MJFY	breast	normal	gtex	breast-normal	36
GTEX-S32W-2026-SM-4AD6E	breast	normal	gtex	breast-normal	14
GTEX-1313W-0826-SM-5EQ4T	breast	normal	gtex	breast-normal	43
GTEX-Q2AG-0326-SM-48U1O	breast	normal	gtex	breast-normal	36
GTEX-1122O-1226-SM-5H113	breast	normal	gtex	breast-normal	36
GTEX-X15G-1626-SM-3NMB3	breast	normal	gtex	breast-normal	36
GTEX-Y8LW-1626-SM-5IFHX	breast	normal	gtex	breast-normal	36
GTEX-X4EP-2926-SM-3P5YQ	breast	normal	gtex	breast-normal	23
GTEX-Y114-2026-SM-4TT7L	breast	normal	gtex	breast-normal	36
GTEX-QVJO-1826-SM-447C9	breast	normal	gtex	breast-normal	36
GTEX-132AR-0826-SM-5EGK6	breast	normal	gtex	breast-normal	42
GTEX-11EMC-2026-SM-5A5JV	breast	normal	gtex	breast-normal	36
GTEX-13O3O-0826-SM-5K7WE	breast	normal	gtex	breast-normal	38
GTEX-Y3IK-2326-SM-4WWDT	breast	normal	gtex	breast-normal	36
GTEX-ZV6S-1826-SM-5NQ8D	breast	normal	gtex	breast-normal	36
GTEX-SE5C-2126-SM-4BRUJ	breast	normal	gtex	breast-normal	1
GTEX-ZF3C-2326-SM-5S2MZ	breast	normal	gtex	breast-normal	16
GTEX-S4UY-0726-SM-4AD6X	breast	normal	gtex	breast-normal	1
GTEX-ZXES-0826-SM-5E43C	breast	normal	gtex	breast-normal	19
GTEX-12WSK-2226-SM-5GCO5	breast	normal	gtex	breast-normal	15
GTEX-ZYWO-2326-SM-5GZY4	breast	normal	gtex	breast-normal	5
GTEX-TMMY-0726-SM-33HBE	breast	normal	gtex	breast-normal	36
GTEX-14AS3-1626-SM-5S2OY	breast	normal	gtex	breast-normal	7
GTEX-VJWN-0726-SM-3GIJ8	breast	normal	gtex	breast-normal	16
GTEX-YJ8O-2226-SM-5IFHW	breast	normal	gtex	breast-normal	36
GTEX-12ZZX-1126-SM-5EGKB	breast	normal	gtex	breast-normal	19
GTEX-YB5K-1626-SM-5IFIN	breast	normal	gtex	breast-normal	1
GTEX-13NZ8-0126-SM-5IJCT	breast	normal	gtex	breast-normal	36
GTEX-13D11-1026-SM-5IJFB	breast	normal	gtex	breast-normal	42
GTEX-13FTY-2226-SM-5J1ND	breast	normal	gtex	breast-normal	36
GTEX-13CF3-2126-SM-5IFJP	breast	normal	gtex	breast-normal	36
GTEX-13PL6-2926-SM-5L3I2	breast	normal	gtex	breast-normal	36
GTEX-146FH-0826-SM-5SI8T	breast	normal	gtex	breast-normal	36
GTEX-ZQG8-0726-SM-5P9H9	breast	normal	gtex	breast-normal	5
GTEX-145ME-1526-SM-5Q5F2	breast	normal	gtex	breast-normal	36
GTEX-WI4N-1426-SM-3LK7H	breast	normal	gtex	breast-normal	23
GTEX-T5JW-2026-SM-4DM63	breast	normal	gtex	breast-normal	14
GTEX-ZVT2-1826-SM-5NQ8W	breast	normal	gtex	breast-normal	14
GTEX-XUW1-2326-SM-4BOO5	breast	normal	gtex	breast-normal	36
GTEX-XV7Q-2326-SM-4BRVZ	breast	normal	gtex	breast-normal	36
GTEX-UJHI-1426-SM-3DB9C	breast	normal	gtex	breast-normal	36
GTEX-1117F-2826-SM-5GZXL	breast	normal	gtex	breast-normal	42
GTEX-RU72-0626-SM-46MUI	breast	normal	gtex	breast-normal	36
GTEX-TML8-1226-SM-32QON	breast	normal	gtex	breast-normal	36
GTEX-13113-1726-SM-5GCOO	breast	normal	gtex	breast-normal	36
GTEX-12WSB-0626-SM-59HJO	breast	normal	gtex	breast-normal	36
GTEX-131XW-0726-SM-5EGK3	breast	normal	gtex	breast-normal	36
GTEX-13QIC-2326-SM-5LU5N	breast	normal	gtex	breast-normal	16
GTEX-133LE-1726-SM-5K7VQ	breast	normal	gtex	breast-normal	42
TCGA-VN-A88P-01A-11R-A352-07	prad	tumor	tcga	prad-tumor	1
TCGA-CH-5739-01A-11R-1580-07	prad	tumor	tcga	prad-tumor	1
TCGA-V1-A9OH-01A-11R-A41O-07	prad	tumor	tcga	prad-tumor	1
TCGA-EJ-7331-01A-11R-2118-07	prad	tumor	tcga	prad-tumor	1
TCGA-XK-AAIV-01A-11R-A41O-07	prad	tumor	tcga	prad-tumor	1
TCGA-CH-5765-01A-11R-1580-07	prad	tumor	tcga	prad-tumor	1
TCGA-V1-A9Z8-01A-11R-A41O-07	prad	tumor	tcga	prad-tumor	1
TCGA-CH-5766-01A-11R-1580-07	prad	tumor	tcga	prad-tumor	1
TCGA-KC-A4BN-01A-61R-A250-07	prad	tumor	tcga	prad-tumor	0
TCGA-XK-AAK1-01A-11R-A41O-07	prad	tumor	tcga	prad-tumor	0
TCGA-XK-AAJ3-01A-11R-A41O-07	prad	tumor	tcga	prad-tumor	0
TCGA-G9-7522-01A-11R-2263-07	prad	tumor	tcga	prad-tumor	1
TCGA-EJ-7783-01A-11R-2118-07	prad	tumor	tcga	prad-tumor	1
TCGA-KC-A7FD-01A-11R-A33R-07	prad	tumor	tcga	prad-tumor	1
TCGA-KK-A8I4-01A-11R-A36G-07	prad	tumor	tcga	prad-tumor	1
TCGA-VP-A87J-01A-11R-A352-07	prad	tumor	tcga	prad-tumor	1
TCGA-G9-6385-01A-11R-1789-07	prad	tumor	tcga	prad-tumor	1
TCGA-CH-5764-01A-21R-1580-07	prad	tumor	tcga	prad-tumor	1
TCGA-2A-A8W3-01A-11R-A37L-07	prad	tumor	tcga	prad-tumor	0
TCGA-EJ-5526-01A-01R-1580-07	prad	tumor	tcga	prad-tumor	36
TCGA-EJ-A46H-01A-31R-A26U-07	prad	tumor	tcga	prad-tumor	36
TCGA-EJ-5503-01A-01R-1580-07	prad	tumor	tcga	prad-tumor	1
TCGA-J9-A52D-01A-11R-A29R-07	prad	tumor	tcga	prad-tumor	0
TCGA-EJ-A7NM-01A-21R-A33R-07	prad	tumor	tcga	prad-tumor	0
TCGA-G9-A9S4-01A-11R-A41O-07	prad	tumor	tcga	prad-tumor	0
TCGA-EJ-7330-01A-11R-2118-07	prad	tumor	tcga	prad-tumor	1
TCGA-V1-A9ZR-01A-11R-A41O-07	prad	tumor	tcga	prad-tumor	0
TCGA-KK-A7AV-01A-11R-A32O-07	prad	tumor	tcga	prad-tumor	0
TCGA-CH-5761-01A-11R-1580-07	prad	tumor	tcga	prad-tumor	0
TCGA-J9-A52B-01A-11R-A26U-07	prad	tumor	tcga	prad-tumor	0
TCGA-VN-A88I-01A-11R-A352-07	prad	tumor	tcga	prad-tumor	0
TCGA-KK-A8ID-01A-11R-A36G-07	prad	tumor	tcga	prad-tumor	1
TCGA-HC-A632-01A-11R-A29R-07	prad	tumor	tcga	prad-tumor	1
TCGA-EJ-5518-01A-01R-1580-07	prad	tumor	tcga	prad-tumor	1
TCGA-ZG-A8QX-01A-11R-A37L-07	prad	tumor	tcga	prad-tumor	1
TCGA-EJ-5524-01A-01R-1580-07	prad	tumor	tcga	prad-tumor	36
TCGA-VN-A943-01A-11R-A41O-07	prad	tumor	tcga	prad-tumor	0
TCGA-EJ-5527-01A-01R-1580-07	prad	tumor	tcga	prad-tumor	36
TCGA-EJ-A7NK-01A-12R-A352-07	prad	tumor	tcga	prad-tumor	0
TCGA-HC-A9TE-01A-11R-A41O-07	prad	tumor	tcga	prad-tumor	0
TCGA-EJ-7794-01A-11R-2118-07	prad	tumor	tcga	prad-tumor	1
TCGA-TP-A8TV-01A-11R-A41O-07	prad	tumor	tcga	prad-tumor	0
TCGA-HC-A48F-01A-11R-A250-07	prad	tumor	tcga	prad-tumor	0
TCGA-VN-A88R-01A-11R-A36G-07	prad	tumor	tcga	prad-tumor	0
TCGA-HC-7817-01B-11R-A29R-07	prad	tumor	tcga	prad-tumor	1
TCGA-XJ-A9DK-01A-11R-A37L-07	prad	tumor	tcga	prad-tumor	0
TCGA-EJ-5494-01A-01R-1580-07	prad	tumor	tcga	prad-tumor	1
TCGA-EJ-A46D-01A-21R-A32Y-07	prad	tumor	tcga	prad-tumor	0
TCGA-G9-6351-01A-21R-1965-07	prad	tumor	tcga	prad-tumor	1
TCGA-V1-A9OL-01A-11R-A41O-07	prad	tumor	tcga	prad-tumor	1
TCGA-KC-A7F6-01A-11R-A33R-07	prad	tumor	tcga	prad-tumor	0
TCGA-XJ-A83H-01A-11R-A352-07	prad	tumor	tcga	prad-tumor	1
TCGA-V1-A8WW-01A-11R-A37L-07	prad	tumor	tcga	prad-tumor	0
TCGA-VN-A88K-01A-11R-A352-07	prad	tumor	tcga	prad-tumor	0
TCGA-EJ-A7NG-01A-31R-A33R-07	prad	tumor	tcga	prad-tumor	0
TCGA-CH-5743-01A-21R-1580-07	prad	tumor	tcga	prad-tumor	36
TCGA-J4-A67T-01A-11R-A311-07	prad	tumor	tcga	prad-tumor	0
TCGA-EJ-5516-01A-01R-1580-07	prad	tumor	tcga	prad-tumor	36
TCGA-VP-A879-01A-11R-A352-07	prad	tumor	tcga	prad-tumor	0
TCGA-HC-8264-01B-11R-2403-07	prad	tumor	tcga	prad-tumor	1
TCGA-V1-A9ZI-01A-11R-A41O-07	prad	tumor	tcga	prad-tumor	0
TCGA-YL-A8SL-01B-21R-A37L-07	prad	tumor	tcga	prad-tumor	0
TCGA-ZG-A9LY-01A-11R-A41O-07	prad	tumor	tcga	prad-tumor	1
TCGA-KK-A7B4-01A-11R-A32O-07	prad	tumor	tcga	prad-tumor	0
TCGA-EJ-7327-01A-11R-2118-07	prad	tumor	tcga	prad-tumor	1
TCGA-KK-A6E0-01A-11R-A311-07	prad	tumor	tcga	prad-tumor	1
TCGA-KK-A8I7-01A-21R-A36G-07	prad	tumor	tcga	prad-tumor	1
TCGA-EJ-A65E-01A-11R-A29R-07	prad	tumor	tcga	prad-tumor	0
TCGA-HC-A8D1-01A-11R-A36G-07	prad	tumor	tcga	prad-tumor	0
TCGA-HI-7168-01A-11R-2118-07	prad	tumor	tcga	prad-tumor	0
TCGA-EJ-AB27-01A-11R-A41O-07	prad	tumor	tcga	prad-tumor	1
TCGA-HC-7748-01A-11R-2118-07	prad	tumor	tcga	prad-tumor	1
TCGA-V1-A8MJ-01A-11R-A36G-07	prad	tumor	tcga	prad-tumor	1
TCGA-KK-A6DY-01A-12R-A311-07	prad	tumor	tcga	prad-tumor	0
TCGA-G9-6361-01A-21R-1965-07	prad	tumor	tcga	prad-tumor	0
TCGA-HC-A4ZV-01A-11R-A26U-07	prad	tumor	tcga	prad-tumor	0
TCGA-YL-A9WH-01A-11R-A37L-07	prad	tumor	tcga	prad-tumor	0
TCGA-XK-AAIR-01A-11R-A41O-07	prad	tumor	tcga	prad-tumor	1
TCGA-XJ-A9DI-01A-11R-A37L-07	prad	tumor	tcga	prad-tumor	0
TCGA-G9-6333-01A-12R-1965-07	prad	tumor	tcga	prad-tumor	1
TCGA-G9-6329-01A-13R-1965-07	prad	tumor	tcga	prad-tumor	1
TCGA-G9-6348-01A-11R-1789-07	prad	tumor	tcga	prad-tumor	1
TCGA-V1-A8X3-01A-11R-A37L-07	prad	tumor	tcga	prad-tumor	0
TCGA-CH-5750-01A-11R-1580-07	prad	tumor	tcga	prad-tumor	1
TCGA-G9-6378-01A-11R-1789-07	prad	tumor	tcga	prad-tumor	1
TCGA-M7-A71Z-01A-12R-A32O-07	prad	tumor	tcga	prad-tumor	0
TCGA-EJ-8474-01A-11R-2403-07	prad	tumor	tcga	prad-tumor	0
TCGA-ZG-A9M4-01A-11R-A41O-07	prad	tumor	tcga	prad-tumor	0
TCGA-G9-6366-01A-11R-2118-07	prad	tumor	tcga	prad-tumor	1
TCGA-V1-A8WN-01A-11R-A37L-07	prad	tumor	tcga	prad-tumor	0
TCGA-HC-7749-01A-11R-2118-07	prad	tumor	tcga	prad-tumor	1
TCGA-YL-A9WY-01A-11R-A41O-07	prad	tumor	tcga	prad-tumor	0
TCGA-KK-A8IM-01A-11R-A36G-07	prad	tumor	tcga	prad-tumor	0
TCGA-HC-7212-01A-11R-2118-07	prad	tumor	tcga	prad-tumor	1
TCGA-G9-6384-01A-11R-1789-07	prad	tumor	tcga	prad-tumor	1
TCGA-KK-A8I8-01A-11R-A36G-07	prad	tumor	tcga	prad-tumor	0
TCGA-VP-A878-01A-31R-A352-07	prad	tumor	tcga	prad-tumor	0
TCGA-YL-A9WI-01A-11R-A37L-07	prad	tumor	tcga	prad-tumor	0
TCGA-V1-A8ML-01A-11R-A37L-07	prad	tumor	tcga	prad-tumor	0
TCGA-EJ-7797-01A-11R-2263-07	prad	tumor	tcga	prad-tumor	1
TCGA-EJ-7328-01A-31R-2118-07	prad	tumor	tcga	prad-tumor	0
TCGA-KK-A8IG-01A-11R-A36G-07	prad	tumor	tcga	prad-tumor	1
TCGA-V1-A9O9-01A-11R-A41O-07	prad	tumor	tcga	prad-tumor	0
TCGA-YL-A8SC-01A-11R-A37L-07	prad	tumor	tcga	prad-tumor	0
TCGA-HC-7233-01A-11R-2118-07	prad	tumor	tcga	prad-tumor	1
TCGA-M7-A720-01A-12R-A32O-07	prad	tumor	tcga	prad-tumor	0
TCGA-EJ-7784-01A-11R-2118-07	prad	tumor	tcga	prad-tumor	0
TCGA-EJ-A46I-01A-12R-A26U-07	prad	tumor	tcga	prad-tumor	0
TCGA-EJ-5508-01A-02R-1580-07	prad	tumor	tcga	prad-tumor	1
TCGA-EJ-7317-01A-31R-2118-07	prad	tumor	tcga	prad-tumor	1
TCGA-V1-A9Z9-01A-21R-A41O-07	prad	tumor	tcga	prad-tumor	0
TCGA-HC-8260-01A-11R-2263-07	prad	tumor	tcga	prad-tumor	0
TCGA-HC-A8D0-01A-11R-A36G-07	prad	tumor	tcga	prad-tumor	0
TCGA-YL-A8SR-01B-11R-A37L-07	prad	tumor	tcga	prad-tumor	1
TCGA-KK-A8IK-01A-11R-A36G-07	prad	tumor	tcga	prad-tumor	0
TCGA-FC-7961-01A-11R-A29R-07	prad	tumor	tcga	prad-tumor	1
TCGA-YL-A8SO-01B-31R-A37L-07	prad	tumor	tcga	prad-tumor	0
TCGA-HI-7170-01A-11R-2118-07	prad	tumor	tcga	prad-tumor	1
TCGA-G9-7523-01A-11R-2263-07	prad	tumor	tcga	prad-tumor	1
TCGA-ZG-A9L5-01A-12R-A41O-07	prad	tumor	tcga	prad-tumor	0
TCGA-Y6-A8TL-01A-21R-A37L-07	prad	tumor	tcga	prad-tumor	0
TCGA-G9-A9S0-01A-11R-A41O-07	prad	tumor	tcga	prad-tumor	1
TCGA-VP-A87B-01A-11R-A352-07	prad	tumor	tcga	prad-tumor	0
TCGA-CH-5746-01A-11R-1580-07	prad	tumor	tcga	prad-tumor	0
TCGA-V1-A9ZG-01A-11R-A41O-07	prad	tumor	tcga	prad-tumor	1
TCGA-HC-7742-01A-11R-2118-07	prad	tumor	tcga	prad-tumor	1
TCGA-HC-7075-01A-11R-1965-07	prad	tumor	tcga	prad-tumor	1
TCGA-YL-A8SI-01A-11R-A41O-07	prad	tumor	tcga	prad-tumor	0
TCGA-V1-A8MU-01A-11R-A37L-07	prad	tumor	tcga	prad-tumor	0
TCGA-YL-A8SH-01B-11R-A37L-07	prad	tumor	tcga	prad-tumor	0
TCGA-G9-7525-01A-31R-2263-07	prad	tumor	tcga	prad-tumor	1
TCGA-G9-6367-01A-11R-1789-07	prad	tumor	tcga	prad-tumor	1
TCGA-HC-8257-01A-11R-2263-07	prad	tumor	tcga	prad-tumor	0
TCGA-G9-6499-01A-12R-1965-07	prad	tumor	tcga	prad-tumor	1
TCGA-TP-A8TT-01A-12R-A41O-07	prad	tumor	tcga	prad-tumor	0
TCGA-EJ-A8FO-01A-21R-A36G-07	prad	tumor	tcga	prad-tumor	0
TCGA-EJ-A6RC-01A-11R-A32O-07	prad	tumor	tcga	prad-tumor	0
TCGA-YL-A8SA-01A-21R-A37L-07	prad	tumor	tcga	prad-tumor	0
TCGA-CH-5763-01A-11R-1580-07	prad	tumor	tcga	prad-tumor	36
TCGA-G9-6365-01A-11R-1789-07	prad	tumor	tcga	prad-tumor	1
TCGA-M7-A721-01A-12R-A32O-07	prad	tumor	tcga	prad-tumor	0
TCGA-EJ-8472-01A-11R-2403-07	prad	tumor	tcga	prad-tumor	0
TCGA-VP-AA1N-01A-31R-A41O-07	prad	tumor	tcga	prad-tumor	1
TCGA-HC-7738-01A-11R-2118-07	prad	tumor	tcga	prad-tumor	1
TCGA-ZG-A9L1-01A-11R-A41O-07	prad	tumor	tcga	prad-tumor	1
TCGA-CH-5753-01A-11R-1580-07	prad	tumor	tcga	prad-tumor	36
TCGA-J9-A8CN-01A-11R-A352-07	prad	tumor	tcga	prad-tumor	0
TCGA-YL-A8HL-01A-11R-A36G-07	prad	tumor	tcga	prad-tumor	0
TCGA-J9-A8CK-01A-11R-A352-07	prad	tumor	tcga	prad-tumor	0
TCGA-YJ-A8SW-01A-11R-A37L-07	prad	tumor	tcga	prad-tumor	0
TCGA-G9-6371-01A-11R-1789-07	prad	tumor	tcga	prad-tumor	1
TCGA-CH-5771-01A-21R-1580-07	prad	tumor	tcga	prad-tumor	1
TCGA-EJ-A46E-01A-31R-A250-07	prad	tumor	tcga	prad-tumor	0
TCGA-EJ-7315-01A-31R-2118-07	prad	tumor	tcga	prad-tumor	1
TCGA-HC-7737-01A-11R-2118-07	prad	tumor	tcga	prad-tumor	1
TCGA-KK-A8IL-01A-11R-A36G-07	prad	tumor	tcga	prad-tumor	1
TCGA-EJ-8470-01A-11R-2403-07	prad	tumor	tcga	prad-tumor	0
TCGA-ZG-A8QY-01A-11R-A37L-07	prad	tumor	tcga	prad-tumor	0
TCGA-KK-A8IJ-01A-11R-A352-07	prad	tumor	tcga	prad-tumor	1
TCGA-EJ-A8FN-01A-11R-A352-07	prad	tumor	tcga	prad-tumor	1
TCGA-KK-A6E6-01A-11R-A311-07	prad	tumor	tcga	prad-tumor	0
TCGA-J4-A83L-01A-11R-A352-07	prad	tumor	tcga	prad-tumor	0
TCGA-J4-A83J-01A-11R-A36G-07	prad	tumor	tcga	prad-tumor	0
TCGA-EJ-5531-01A-01R-1580-07	prad	tumor	tcga	prad-tumor	1
TCGA-2A-AAYF-01A-11R-A41O-07	prad	tumor	tcga	prad-tumor	1
TCGA-CH-5752-01A-11R-1580-07	prad	tumor	tcga	prad-tumor	1
TCGA-EJ-5501-01A-01R-1580-07	prad	tumor	tcga	prad-tumor	1
TCGA-CH-5740-01A-11R-1580-07	prad	tumor	tcga	prad-tumor	0
TCGA-EJ-8468-01A-21R-2403-07	prad	tumor	tcga	prad-tumor	36
TCGA-J4-A6M7-01A-11R-A31N-07	prad	tumor	tcga	prad-tumor	0
TCGA-EJ-A65G-01A-21R-A29R-07	prad	tumor	tcga	prad-tumor	0
TCGA-HC-7213-01A-11R-2118-07	prad	tumor	tcga	prad-tumor	1
TCGA-J4-A83I-01A-11R-A36G-07	prad	tumor	tcga	prad-tumor	0
TCGA-HC-7750-01A-11R-2118-07	prad	tumor	tcga	prad-tumor	1
TCGA-EJ-5512-01A-01R-1580-07	prad	tumor	tcga	prad-tumor	1
TCGA-KC-A4BR-01A-32R-A32Y-07	prad	tumor	tcga	prad-tumor	43
TCGA-EJ-8469-01A-11R-2403-07	prad	tumor	tcga	prad-tumor	0
TCGA-YL-A9WK-01A-11R-A37L-07	prad	tumor	tcga	prad-tumor	0
TCGA-J4-8200-01A-11R-A29R-07	prad	tumor	tcga	prad-tumor	1
TCGA-EJ-7788-01A-11R-2118-07	prad	tumor	tcga	prad-tumor	1
TCGA-EJ-5510-01A-01R-1580-07	prad	tumor	tcga	prad-tumor	1
TCGA-CH-5744-01A-11R-1580-07	prad	tumor	tcga	prad-tumor	0
TCGA-VP-A872-01A-11R-A352-07	prad	tumor	tcga	prad-tumor	0
TCGA-ZG-A9N3-01A-11R-A41O-07	prad	tumor	tcga	prad-tumor	1
TCGA-V1-A9OF-01A-11R-A41O-07	prad	tumor	tcga	prad-tumor	0
TCGA-HC-8256-01A-11R-2263-07	prad	tumor	tcga	prad-tumor	0
TCGA-EJ-5509-01A-01R-1580-07	prad	tumor	tcga	prad-tumor	1
TCGA-XK-AAJU-01A-11R-A41O-07	prad	tumor	tcga	prad-tumor	0
TCGA-CH-5768-01A-11R-1580-07	prad	tumor	tcga	prad-tumor	1
TCGA-J4-AATZ-01A-11R-A41O-07	prad	tumor	tcga	prad-tumor	1
TCGA-EJ-7782-01A-11R-2118-07	prad	tumor	tcga	prad-tumor	0
TCGA-CH-5767-01A-11R-1789-07	prad	tumor	tcga	prad-tumor	1
TCGA-V1-A9O5-01A-11R-A41O-07	prad	tumor	tcga	prad-tumor	1
TCGA-G9-A9S7-01A-11R-A41O-07	prad	tumor	tcga	prad-tumor	0
TCGA-EJ-5517-01A-01R-1580-07	prad	tumor	tcga	prad-tumor	1
TCGA-VP-A87E-01A-31R-A352-07	prad	tumor	tcga	prad-tumor	1
TCGA-YL-A9WL-01A-11R-A41O-07	prad	tumor	tcga	prad-tumor	0
TCGA-YL-A9WX-01A-21R-A41O-07	prad	tumor	tcga	prad-tumor	0
TCGA-EJ-5505-01A-01R-1580-07	prad	tumor	tcga	prad-tumor	1
TCGA-VN-A88O-01A-11R-A352-07	prad	tumor	tcga	prad-tumor	0
TCGA-YL-A8SK-01B-21R-A37L-07	prad	tumor	tcga	prad-tumor	0
TCGA-J9-A52C-01A-11R-A26U-07	prad	tumor	tcga	prad-tumor	1
TCGA-KK-A59Z-01A-12R-A26U-07	prad	tumor	tcga	prad-tumor	1
TCGA-KK-A7B1-01A-11R-A32O-07	prad	tumor	tcga	prad-tumor	0
TCGA-WW-A8ZI-01A-11R-A37L-07	prad	tumor	tcga	prad-tumor	0
TCGA-V1-A8MG-01A-11R-A36G-07	prad	tumor	tcga	prad-tumor	0
TCGA-XQ-A8TB-01A-11R-A36G-07	prad	tumor	tcga	prad-tumor	0
TCGA-HC-7209-01A-11R-2118-07	prad	tumor	tcga	prad-tumor	1
TCGA-G9-7521-01A-11R-2263-07	prad	tumor	tcga	prad-tumor	1
TCGA-EJ-A8FU-01A-11R-A36G-07	prad	tumor	tcga	prad-tumor	0
TCGA-V1-A9OA-01A-11R-A41O-07	prad	tumor	tcga	prad-tumor	0
TCGA-YL-A8SQ-01B-11R-A37L-07	prad	tumor	tcga	prad-tumor	0
TCGA-HC-7231-01A-11R-2118-07	prad	tumor	tcga	prad-tumor	1
TCGA-M7-A724-01A-12R-A32O-07	prad	tumor	tcga	prad-tumor	0
TCGA-YL-A8SF-01A-11R-A37L-07	prad	tumor	tcga	prad-tumor	0
TCGA-HC-7080-01A-11R-1965-07	prad	tumor	tcga	prad-tumor	0
TCGA-EJ-7318-01B-11R-A32O-07	prad	tumor	tcga	prad-tumor	1
TCGA-FC-7708-01A-11R-2118-07	prad	tumor	tcga	prad-tumor	1
TCGA-VP-A87C-01A-11R-A352-07	prad	tumor	tcga	prad-tumor	0
TCGA-EJ-7781-01A-11R-2118-07	prad	tumor	tcga	prad-tumor	1
TCGA-ZG-A9LN-01A-11R-A41O-07	prad	tumor	tcga	prad-tumor	1
TCGA-HC-7818-01A-11R-2118-07	prad	tumor	tcga	prad-tumor	1
TCGA-V1-A8WV-01A-11R-A37L-07	prad	tumor	tcga	prad-tumor	0
TCGA-G9-6336-01A-11R-1789-07	prad	tumor	tcga	prad-tumor	1
TCGA-EJ-5495-01A-01R-1580-07	prad	tumor	tcga	prad-tumor	1
TCGA-CH-5794-01A-11R-1580-07	prad	tumor	tcga	prad-tumor	0
TCGA-EJ-A7NJ-01A-22R-A352-07	prad	tumor	tcga	prad-tumor	0
TCGA-YL-A8HJ-01A-11R-A36G-07	prad	tumor	tcga	prad-tumor	0
TCGA-CH-5751-01A-11R-1580-07	prad	tumor	tcga	prad-tumor	23
TCGA-EJ-5514-01A-01R-1580-07	prad	tumor	tcga	prad-tumor	1
TCGA-KK-A8II-01A-11R-A36G-07	prad	tumor	tcga	prad-tumor	0
TCGA-CH-5792-01A-11R-1580-07	prad	tumor	tcga	prad-tumor	1
TCGA-YL-A8HK-01A-11R-A36G-07	prad	tumor	tcga	prad-tumor	0
TCGA-EJ-5507-01A-01R-1580-07	prad	tumor	tcga	prad-tumor	1
TCGA-V1-A9O7-01A-21R-A41O-07	prad	tumor	tcga	prad-tumor	1
TCGA-EJ-A8FS-01A-11R-A352-07	prad	tumor	tcga	prad-tumor	0
TCGA-G9-6370-01A-11R-1789-07	prad	tumor	tcga	prad-tumor	1
TCGA-V1-A9OQ-01A-11R-A41O-07	prad	tumor	tcga	prad-tumor	0
TCGA-HC-7079-01A-11R-1965-07	prad	tumor	tcga	prad-tumor	42
TCGA-V1-A8WS-01A-11R-A37L-07	prad	tumor	tcga	prad-tumor	0
TCGA-HC-8261-01A-11R-2263-07	prad	tumor	tcga	prad-tumor	0
TCGA-J4-8198-01A-11R-2263-07	prad	tumor	tcga	prad-tumor	0
TCGA-ZG-A9L4-01A-11R-A41O-07	prad	tumor	tcga	prad-tumor	1
TCGA-EJ-5522-01A-01R-1580-07	prad	tumor	tcga	prad-tumor	1
TCGA-H9-A6BX-01A-31R-A311-07	prad	tumor	tcga	prad-tumor	41
TCGA-J9-A8CL-01A-11R-A352-07	prad	tumor	tcga	prad-tumor	0
TCGA-2A-A8VV-01A-11R-A37L-07	prad	tumor	tcga	prad-tumor	0
TCGA-HC-7232-01A-11R-2118-07	prad	tumor	tcga	prad-tumor	0
TCGA-EJ-7312-01B-21R-A32O-07	prad	tumor	tcga	prad-tumor	1
TCGA-EJ-5504-01A-01R-1580-07	prad	tumor	tcga	prad-tumor	1
TCGA-ZG-A9L6-01A-11R-A41O-07	prad	tumor	tcga	prad-tumor	1
TCGA-KK-A8IF-01A-11R-A36G-07	prad	tumor	tcga	prad-tumor	0
TCGA-M7-A71Y-01A-22R-A32O-07	prad	tumor	tcga	prad-tumor	1
TCGA-G9-6353-01A-11R-1965-07	prad	tumor	tcga	prad-tumor	1
TCGA-YL-A9WJ-01A-11R-A37L-07	prad	tumor	tcga	prad-tumor	0
TCGA-FC-A4JI-01A-11R-A250-07	prad	tumor	tcga	prad-tumor	1
TCGA-H9-7775-01A-11R-2118-07	prad	tumor	tcga	prad-tumor	1
TCGA-2A-A8W1-01A-11R-A37L-07	prad	tumor	tcga	prad-tumor	0
TCGA-J4-A6G1-01A-11R-A311-07	prad	tumor	tcga	prad-tumor	1
TCGA-KK-A8IC-01A-11R-A36G-07	prad	tumor	tcga	prad-tumor	1
TCGA-G9-6364-01A-21R-1789-07	prad	tumor	tcga	prad-tumor	1
TCGA-VP-A876-01A-11R-A352-07	prad	tumor	tcga	prad-tumor	0
TCGA-EJ-A65J-01A-11R-A311-07	prad	tumor	tcga	prad-tumor	1
TCGA-G9-6342-01A-11R-1965-07	prad	tumor	tcga	prad-tumor	1
TCGA-XK-AAJR-01A-11R-A41O-07	prad	tumor	tcga	prad-tumor	0
TCGA-KK-A59X-01A-11R-A29R-07	prad	tumor	tcga	prad-tumor	0
TCGA-J9-A8CP-01A-11R-A352-07	prad	tumor	tcga	prad-tumor	0
TCGA-QU-A6IP-01A-11R-A31N-07	prad	tumor	tcga	prad-tumor	0
TCGA-KC-A7FE-01A-12R-A33R-07	prad	tumor	tcga	prad-tumor	1
TCGA-G9-7509-01A-11R-A41O-07	prad	tumor	tcga	prad-tumor	0
TCGA-V1-A8WL-01A-11R-A37L-07	prad	tumor	tcga	prad-tumor	0
TCGA-HC-A76X-01A-11R-A33R-07	prad	tumor	tcga	prad-tumor	0
TCGA-KK-A7B3-01A-11R-A33R-07	prad	tumor	tcga	prad-tumor	0
TCGA-EJ-7123-01A-11R-1965-07	prad	tumor	tcga	prad-tumor	1
TCGA-HC-7210-01A-11R-2118-07	prad	tumor	tcga	prad-tumor	1
TCGA-CH-5790-01A-11R-1580-07	prad	tumor	tcga	prad-tumor	1
TCGA-CH-5738-01A-11R-1580-07	prad	tumor	tcga	prad-tumor	1
TCGA-ZG-A9KY-01A-11R-A41O-07	prad	tumor	tcga	prad-tumor	0
TCGA-V1-A9Z7-01A-11R-A41O-07	prad	tumor	tcga	prad-tumor	1
TCGA-CH-5772-01A-11R-1580-07	prad	tumor	tcga	prad-tumor	1
TCGA-EJ-7115-01A-11R-2118-07	prad	tumor	tcga	prad-tumor	1
TCGA-HC-8266-01A-11R-2263-07	prad	tumor	tcga	prad-tumor	1
TCGA-EJ-5506-01A-01R-1580-07	prad	tumor	tcga	prad-tumor	1
TCGA-YL-A8SB-01A-31R-A37L-07	prad	tumor	tcga	prad-tumor	0
TCGA-J9-A8CM-01A-11R-A352-07	prad	tumor	tcga	prad-tumor	0
TCGA-EJ-5496-01A-01R-1580-07	prad	tumor	tcga	prad-tumor	1
TCGA-HC-7819-01A-11R-2118-07	prad	tumor	tcga	prad-tumor	0
TCGA-HC-8216-01A-11R-A29R-07	prad	tumor	tcga	prad-tumor	1
TCGA-J4-A83K-01A-11R-A352-07	prad	tumor	tcga	prad-tumor	0
TCGA-EJ-5532-01A-01R-1580-07	prad	tumor	tcga	prad-tumor	1
TCGA-HC-8262-01A-11R-2263-07	prad	tumor	tcga	prad-tumor	0
TCGA-EJ-7789-01A-11R-2118-07	prad	tumor	tcga	prad-tumor	0
TCGA-KK-A6E1-01A-11R-A311-07	prad	tumor	tcga	prad-tumor	0
TCGA-YL-A8S9-01A-11R-A37L-07	prad	tumor	tcga	prad-tumor	0
TCGA-CH-5769-01A-11R-1580-07	prad	tumor	tcga	prad-tumor	1
TCGA-KC-A7FA-01A-21R-A33R-07	prad	tumor	tcga	prad-tumor	0
TCGA-EJ-7314-01A-31R-2118-07	prad	tumor	tcga	prad-tumor	1
TCGA-KK-A8I5-01A-11R-A36G-07	prad	tumor	tcga	prad-tumor	0
TCGA-CH-5741-01A-11R-1580-07	prad	tumor	tcga	prad-tumor	1
TCGA-EJ-7793-01A-31R-2263-07	prad	tumor	tcga	prad-tumor	1
TCGA-KK-A59Y-01A-11R-A26U-07	prad	tumor	tcga	prad-tumor	0
TCGA-HC-A76W-01A-11R-A33R-07	prad	tumor	tcga	prad-tumor	0
TCGA-KC-A4BL-01A-31R-A250-07	prad	tumor	tcga	prad-tumor	1
TCGA-EJ-7218-01B-11R-A32O-07	prad	tumor	tcga	prad-tumor	0
TCGA-J4-A83M-01A-11R-A352-07	prad	tumor	tcga	prad-tumor	0
TCGA-2A-A8VT-01A-11R-A37L-07	prad	tumor	tcga	prad-tumor	0
TCGA-HC-7736-01A-11R-2118-07	prad	tumor	tcga	prad-tumor	1
TCGA-ZG-A9L0-01A-11R-A41O-07	prad	tumor	tcga	prad-tumor	0
TCGA-HC-7211-01A-11R-2118-07	prad	tumor	tcga	prad-tumor	36
TCGA-EJ-5525-01A-01R-1580-07	prad	tumor	tcga	prad-tumor	7
TCGA-2A-AAYU-01A-11R-A41O-07	prad	tumor	tcga	prad-tumor	0
TCGA-VP-A87D-01A-11R-A352-07	prad	tumor	tcga	prad-tumor	0
TCGA-KC-A7F3-01A-21R-A33R-07	prad	tumor	tcga	prad-tumor	1
TCGA-HC-A8CY-01A-11R-A36G-07	prad	tumor	tcga	prad-tumor	0
TCGA-J4-AAU2-01A-11R-A41O-07	prad	tumor	tcga	prad-tumor	0
TCGA-4L-AA1F-01A-11R-A41O-07	prad	tumor	tcga	prad-tumor	1
TCGA-HI-7171-01A-12R-2118-07	prad	tumor	tcga	prad-tumor	0
TCGA-J4-AATV-01A-11R-A41O-07	prad	tumor	tcga	prad-tumor	0
TCGA-KK-A8IB-01A-11R-A36G-07	prad	tumor	tcga	prad-tumor	0
TCGA-TK-A8OK-01A-22R-A36G-07	prad	tumor	tcga	prad-tumor	41
TCGA-XA-A8JR-01A-11R-A36G-07	prad	tumor	tcga	prad-tumor	0
TCGA-KK-A6E2-01A-11R-A311-07	prad	tumor	tcga	prad-tumor	0
TCGA-YL-A8SJ-01B-11R-A37L-07	prad	tumor	tcga	prad-tumor	0
TCGA-XK-AAJP-01A-11R-A41O-07	prad	tumor	tcga	prad-tumor	0
TCGA-KK-A8IH-01A-11R-A36G-07	prad	tumor	tcga	prad-tumor	0
TCGA-XK-AAIW-01A-11R-A41O-07	prad	tumor	tcga	prad-tumor	0
TCGA-HC-8213-01A-11R-A29R-07	prad	tumor	tcga	prad-tumor	1
TCGA-YL-A8SP-01B-11R-A37L-07	prad	tumor	tcga	prad-tumor	0
TCGA-FC-A5OB-01A-11R-A29R-07	prad	tumor	tcga	prad-tumor	1
TCGA-HC-A9TH-01A-11R-A41O-07	prad	tumor	tcga	prad-tumor	1
TCGA-EJ-5542-01A-01R-1580-07	prad	tumor	tcga	prad-tumor	36
TCGA-XK-AAJT-01A-11R-A41O-07	prad	tumor	tcga	prad-tumor	0
TCGA-ZG-A9L2-01A-31R-A41O-07	prad	tumor	tcga	prad-tumor	1
TCGA-EJ-5515-01A-01R-1580-07	prad	tumor	tcga	prad-tumor	36
TCGA-YL-A8HO-01A-11R-A36G-07	prad	tumor	tcga	prad-tumor	1
TCGA-HC-8265-01A-11R-2263-07	prad	tumor	tcga	prad-tumor	0
TCGA-CH-5745-01A-11R-1580-07	prad	tumor	tcga	prad-tumor	0
TCGA-CH-5789-01A-11R-1580-07	prad	tumor	tcga	prad-tumor	36
TCGA-CH-5754-01A-11R-1580-07	prad	tumor	tcga	prad-tumor	0
TCGA-EJ-7792-01A-11R-2118-07	prad	tumor	tcga	prad-tumor	1
TCGA-HC-7747-01A-11R-2118-07	prad	tumor	tcga	prad-tumor	1
TCGA-V1-A8MF-01A-11R-A36G-07	prad	tumor	tcga	prad-tumor	0
TCGA-EJ-A6RA-01A-11R-A33R-07	prad	tumor	tcga	prad-tumor	0
TCGA-KK-A8I9-01A-11R-A36G-07	prad	tumor	tcga	prad-tumor	0
TCGA-HC-7081-01A-11R-1965-07	prad	tumor	tcga	prad-tumor	1
TCGA-EJ-7791-01A-11R-2118-07	prad	tumor	tcga	prad-tumor	1
TCGA-Y6-A9XI-01A-11R-A41O-07	prad	tumor	tcga	prad-tumor	0
TCGA-YL-A8S8-01A-11R-A37L-07	prad	tumor	tcga	prad-tumor	0
TCGA-J4-A6G3-01A-11R-A311-07	prad	tumor	tcga	prad-tumor	0
TCGA-HC-7744-01A-11R-2118-07	prad	tumor	tcga	prad-tumor	1
TCGA-EJ-7785-01A-11R-2118-07	prad	tumor	tcga	prad-tumor	36
TCGA-VN-A88Q-01A-11R-A352-07	prad	tumor	tcga	prad-tumor	0
TCGA-HC-7820-01A-11R-2118-07	prad	tumor	tcga	prad-tumor	0
TCGA-YL-A8HM-01A-11R-A36G-07	prad	tumor	tcga	prad-tumor	0
TCGA-EJ-5530-01A-01R-1580-07	prad	tumor	tcga	prad-tumor	1
TCGA-XQ-A8TA-01A-11R-A36G-07	prad	tumor	tcga	prad-tumor	8
TCGA-XJ-A83G-01A-11R-A352-07	prad	tumor	tcga	prad-tumor	0
TCGA-HC-8259-01A-11R-2263-07	prad	tumor	tcga	prad-tumor	0
TCGA-CH-5791-01A-11R-1580-07	prad	tumor	tcga	prad-tumor	1
TCGA-SU-A7E7-01A-22R-A33R-07	prad	tumor	tcga	prad-tumor	0
TCGA-EJ-5497-01A-02R-1580-07	prad	tumor	tcga	prad-tumor	1
TCGA-VP-A875-01A-31R-A352-07	prad	tumor	tcga	prad-tumor	0
TCGA-V1-A9OY-01A-11R-A41O-07	prad	tumor	tcga	prad-tumor	0
TCGA-ZG-A9LZ-01A-11R-A41O-07	prad	tumor	tcga	prad-tumor	0
TCGA-EJ-A46G-01A-31R-A26U-07	prad	tumor	tcga	prad-tumor	0
TCGA-EJ-A65F-01A-21R-A311-07	prad	tumor	tcga	prad-tumor	0
TCGA-G9-6332-01A-11R-1789-07	prad	tumor	tcga	prad-tumor	1
TCGA-EJ-5498-01A-01R-1580-07	prad	tumor	tcga	prad-tumor	36
TCGA-V1-A8MK-01A-11R-A36G-07	prad	tumor	tcga	prad-tumor	1
TCGA-EJ-7786-01A-11R-2118-07	prad	tumor	tcga	prad-tumor	1
TCGA-EJ-5511-01A-01R-1580-07	prad	tumor	tcga	prad-tumor	1
TCGA-CH-5762-01A-11R-1580-07	prad	tumor	tcga	prad-tumor	1
TCGA-CH-5788-01A-11R-1580-07	prad	tumor	tcga	prad-tumor	1
TCGA-V1-A9OX-01A-11R-A41O-07	prad	tumor	tcga	prad-tumor	0
TCGA-EJ-5519-01A-01R-1580-07	prad	tumor	tcga	prad-tumor	1
TCGA-G9-6494-01A-11R-1789-07	prad	tumor	tcga	prad-tumor	1
TCGA-KK-A8IA-01A-11R-A36G-07	prad	tumor	tcga	prad-tumor	0
TCGA-EJ-A46B-01A-31R-A250-07	prad	tumor	tcga	prad-tumor	0
TCGA-G9-6363-01A-21R-1789-07	prad	tumor	tcga	prad-tumor	1
TCGA-ZG-A8QW-01A-11R-A37L-07	prad	tumor	tcga	prad-tumor	1
TCGA-VN-A88N-01A-11R-A36G-07	prad	tumor	tcga	prad-tumor	0
TCGA-VP-A87H-01A-11R-A352-07	prad	tumor	tcga	prad-tumor	0
TCGA-HC-7078-01A-11R-2118-07	prad	tumor	tcga	prad-tumor	0
TCGA-G9-6377-01A-11R-1965-07	prad	tumor	tcga	prad-tumor	1
TCGA-ZG-A9MC-01A-31R-A41O-07	prad	tumor	tcga	prad-tumor	1
TCGA-ZG-A9ND-01A-11R-A41O-07	prad	tumor	tcga	prad-tumor	1
TCGA-EJ-A7NN-01A-11R-A33R-07	prad	tumor	tcga	prad-tumor	0
TCGA-G9-6356-01A-11R-1789-07	prad	tumor	tcga	prad-tumor	1
TCGA-EJ-5499-01A-01R-1580-07	prad	tumor	tcga	prad-tumor	1
TCGA-CH-5748-01A-11R-1580-07	prad	tumor	tcga	prad-tumor	1
TCGA-HC-8258-01A-11R-2263-07	prad	tumor	tcga	prad-tumor	0
TCGA-KK-A8I6-01A-11R-A36G-07	prad	tumor	tcga	prad-tumor	0
TCGA-KK-A5A1-01A-11R-A29R-07	prad	tumor	tcga	prad-tumor	1
TCGA-EJ-5521-01A-01R-1580-07	prad	tumor	tcga	prad-tumor	1
TCGA-HC-7745-01A-11R-2118-07	prad	tumor	tcga	prad-tumor	0
TCGA-HC-7740-01A-11R-2118-07	prad	tumor	tcga	prad-tumor	1
TCGA-EJ-7125-01A-11R-1965-07	prad	tumor	tcga	prad-tumor	1
TCGA-KK-A7AU-01A-11R-A32O-07	prad	tumor	tcga	prad-tumor	0
TCGA-HC-7230-01A-11R-2118-07	prad	tumor	tcga	prad-tumor	1
TCGA-HC-A631-01A-11R-A29R-07	prad	tumor	tcga	prad-tumor	0
TCGA-ZG-A9LS-01A-12R-A41O-07	prad	tumor	tcga	prad-tumor	1
TCGA-CH-5737-01A-11R-1580-07	prad	tumor	tcga	prad-tumor	1
TCGA-G9-7519-01A-11R-2263-07	prad	tumor	tcga	prad-tumor	1
TCGA-EJ-A8FP-01A-21R-A36G-07	prad	tumor	tcga	prad-tumor	1
TCGA-VN-A88L-01A-11R-A352-07	prad	tumor	tcga	prad-tumor	0
TCGA-EJ-5502-01A-01R-1580-07	prad	tumor	tcga	prad-tumor	1
TCGA-FC-A8O0-01A-41R-A37L-07	prad	tumor	tcga	prad-tumor	0
TCGA-KK-A7AP-01A-12R-A33R-07	prad	tumor	tcga	prad-tumor	0
TCGA-2A-AAYO-01A-11R-A41O-07	prad	tumor	tcga	prad-tumor	0
TCGA-G9-7510-01A-11R-2263-07	prad	tumor	tcga	prad-tumor	1
TCGA-2A-A8VO-01A-11R-A37L-07	prad	tumor	tcga	prad-tumor	0
TCGA-XK-AAJA-01A-11R-A41O-07	prad	tumor	tcga	prad-tumor	0
TCGA-KK-A6E5-01A-11R-A311-07	prad	tumor	tcga	prad-tumor	1
TCGA-ZG-A9NI-01A-11R-A41O-07	prad	tumor	tcga	prad-tumor	1
TCGA-HC-7821-01A-12R-2118-07	prad	tumor	tcga	prad-tumor	0
TCGA-EJ-7321-01A-31R-2263-07	prad	tumor	tcga	prad-tumor	1
TCGA-EJ-A7NH-01A-12R-A33R-07	prad	tumor	tcga	prad-tumor	0
TCGA-V1-A9ZK-01A-11R-A41O-07	prad	tumor	tcga	prad-tumor	1
TCGA-2A-A8VL-01A-21R-A37L-07	prad	tumor	tcga	prad-tumor	0
TCGA-VP-A87K-01A-11R-A352-07	prad	tumor	tcga	prad-tumor	0
TCGA-M7-A725-01A-12R-A32O-07	prad	tumor	tcga	prad-tumor	1
TCGA-KC-A4BV-01A-31R-A26U-07	prad	tumor	tcga	prad-tumor	0
TCGA-HC-7077-01A-11R-1965-07	prad	tumor	tcga	prad-tumor	1
TCGA-ZG-A8QZ-01A-11R-A37L-07	prad	tumor	tcga	prad-tumor	0
TCGA-J4-A83N-01A-11R-A352-07	prad	tumor	tcga	prad-tumor	0
TCGA-EJ-A7NF-01A-11R-A33R-07	prad	tumor	tcga	prad-tumor	0
GTEX-111CU-1526-SM-5N9FS	prostate	normal	gtex	prostate-normal	1
GTEX-U8XE-2526-SM-4E3IT	prostate	normal	gtex	prostate-normal	3
GTEX-NPJ8-2426-SM-3MJHL	prostate	normal	gtex	prostate-normal	21
GTEX-132QS-1126-SM-5P9GC	prostate	normal	gtex	prostate-normal	1
GTEX-WFG7-1826-SM-3GIL1	prostate	normal	gtex	prostate-normal	36
GTEX-12BJ1-1226-SM-5LUAE	prostate	normal	gtex	prostate-normal	36
GTEX-111FC-2026-SM-5GZYO	prostate	normal	gtex	prostate-normal	1
GTEX-ZPU1-2026-SM-57WFI	prostate	normal	gtex	prostate-normal	42
GTEX-ZZ64-0926-SM-5E44L	prostate	normal	gtex	prostate-normal	1
GTEX-WH7G-1726-SM-4LVKY	prostate	normal	gtex	prostate-normal	1
GTEX-U4B1-1426-SM-4DXTX	prostate	normal	gtex	prostate-normal	1
GTEX-ZT9W-1626-SM-4YCDQ	prostate	normal	gtex	prostate-normal	1
GTEX-ZLFU-1726-SM-4WWBU	prostate	normal	gtex	prostate-normal	36
GTEX-S95S-1026-SM-4B64M	prostate	normal	gtex	prostate-normal	1
GTEX-QV44-1526-SM-4R1KI	prostate	normal	gtex	prostate-normal	42
GTEX-11TT1-2026-SM-5EQM8	prostate	normal	gtex	prostate-normal	1
GTEX-OIZH-2026-SM-3NB1M	prostate	normal	gtex	prostate-normal	1
GTEX-12C56-1326-SM-5FQSV	prostate	normal	gtex	prostate-normal	1
GTEX-139T6-1526-SM-5P9G6	prostate	normal	gtex	prostate-normal	1
GTEX-13RTJ-2126-SM-5S2PZ	prostate	normal	gtex	prostate-normal	41
GTEX-13N2G-1826-SM-5KM1I	prostate	normal	gtex	prostate-normal	24
GTEX-13FTW-1226-SM-5LZZ1	prostate	normal	gtex	prostate-normal	1
GTEX-XQ3S-2526-SM-4BOOG	prostate	normal	gtex	prostate-normal	1
GTEX-V955-1826-SM-4JBIL	prostate	normal	gtex	prostate-normal	42
GTEX-12ZZZ-2026-SM-5LZWJ	prostate	normal	gtex	prostate-normal	42
GTEX-QMRM-1426-SM-4R1K8	prostate	normal	gtex	prostate-normal	1
GTEX-145LT-0626-SM-5O99E	prostate	normal	gtex	prostate-normal	1
GTEX-YF7O-1926-SM-4W1YQ	prostate	normal	gtex	prostate-normal	1
GTEX-YJ8A-1126-SM-5IFJU	prostate	normal	gtex	prostate-normal	41
GTEX-Q2AI-1126-SM-48U19	prostate	normal	gtex	prostate-normal	1
GTEX-14C5O-2826-SM-5RQI6	prostate	normal	gtex	prostate-normal	41
GTEX-V1D1-1926-SM-4JBGX	prostate	normal	gtex	prostate-normal	1
GTEX-XAJ8-0626-SM-47JY4	prostate	normal	gtex	prostate-normal	1
GTEX-13111-1326-SM-5GCNO	prostate	normal	gtex	prostate-normal	41
GTEX-RM2N-1126-SM-48FCY	prostate	normal	gtex	prostate-normal	42
GTEX-T8EM-1826-SM-4DM7F	prostate	normal	gtex	prostate-normal	1
GTEX-ZY6K-1526-SM-5GZXE	prostate	normal	gtex	prostate-normal	1
GTEX-OOBK-2025-SM-3LK5S	prostate	normal	gtex	prostate-normal	41
GTEX-XPVG-2026-SM-4B65E	prostate	normal	gtex	prostate-normal	42
GTEX-S4Q7-1026-SM-4AD75	prostate	normal	gtex	prostate-normal	1
GTEX-U412-2026-SM-4DXSI	prostate	normal	gtex	prostate-normal	21
GTEX-11P82-1126-SM-5BC5K	prostate	normal	gtex	prostate-normal	36
GTEX-X5EB-1826-SM-4E3K8	prostate	normal	gtex	prostate-normal	1
GTEX-11NSD-0826-SM-5986S	prostate	normal	gtex	prostate-normal	1
GTEX-1399T-1226-SM-5P9J5	prostate	normal	gtex	prostate-normal	1
GTEX-WK11-2626-SM-4OOSK	prostate	normal	gtex	prostate-normal	41
GTEX-XOTO-2826-SM-4B65I	prostate	normal	gtex	prostate-normal	1
GTEX-13G51-2326-SM-5LZXV	prostate	normal	gtex	prostate-normal	21
GTEX-WZTO-0926-SM-4PQZ3	prostate	normal	gtex	prostate-normal	1
GTEX-XGQ4-1826-SM-4AT6F	prostate	normal	gtex	prostate-normal	42
GTEX-11P7K-0626-SM-5985Z	prostate	normal	gtex	prostate-normal	36
GTEX-111YS-1726-SM-5GIED	prostate	normal	gtex	prostate-normal	36
GTEX-ZVP2-0826-SM-59HJ6	prostate	normal	gtex	prostate-normal	36
GTEX-REY6-2126-SM-48FD9	prostate	normal	gtex	prostate-normal	1
GTEX-144GM-0826-SM-5O98R	prostate	normal	gtex	prostate-normal	1
GTEX-11DYG-2526-SM-5N9BB	prostate	normal	gtex	prostate-normal	1
GTEX-Y8E4-2126-SM-5RQHO	prostate	normal	gtex	prostate-normal	33
GTEX-S33H-1826-SM-4AD65	prostate	normal	gtex	prostate-normal	1
GTEX-U3ZM-0926-SM-4DXSW	prostate	normal	gtex	prostate-normal	1
GTEX-11EQ9-1726-SM-5HL6U	prostate	normal	gtex	prostate-normal	5
GTEX-11WQK-2726-SM-5EQMU	prostate	normal	gtex	prostate-normal	1
GTEX-RWSA-2026-SM-47JX8	prostate	normal	gtex	prostate-normal	0
GTEX-YB5E-1826-SM-5IFI4	prostate	normal	gtex	prostate-normal	1
GTEX-13FXS-2826-SM-5LZYC	prostate	normal	gtex	prostate-normal	1
GTEX-131XF-1926-SM-5DUW4	prostate	normal	gtex	prostate-normal	36
GTEX-11ZUS-2126-SM-5N9E6	prostate	normal	gtex	prostate-normal	1
GTEX-146FQ-1726-SM-5QGPX	prostate	normal	gtex	prostate-normal	1
GTEX-ZDYS-1226-SM-5IJF3	prostate	normal	gtex	prostate-normal	1
GTEX-13OW8-0426-SM-5J2NR	prostate	normal	gtex	prostate-normal	36
GTEX-148VJ-1826-SM-5Q5DV	prostate	normal	gtex	prostate-normal	36
GTEX-14ABY-0726-SM-5Q5DF	prostate	normal	gtex	prostate-normal	36
GTEX-XMK1-1026-SM-4B65H	prostate	normal	gtex	prostate-normal	1
GTEX-117YX-1526-SM-5H12T	prostate	normal	gtex	prostate-normal	1
GTEX-145LV-1226-SM-5S2QH	prostate	normal	gtex	prostate-normal	21
GTEX-OOBJ-2026-SM-3NB1R	prostate	normal	gtex	prostate-normal	36
GTEX-ZUA1-2826-SM-59HLE	prostate	normal	gtex	prostate-normal	1
GTEX-NFK9-2226-SM-3MJGP	prostate	normal	gtex	prostate-normal	1
GTEX-S3XE-1326-SM-4AD4H	prostate	normal	gtex	prostate-normal	36
GTEX-QEG4-2226-SM-4R1JM	prostate	normal	gtex	prostate-normal	1
GTEX-13O61-1726-SM-5KM46	prostate	normal	gtex	prostate-normal	1
GTEX-WOFM-0326-SM-4OOSL	prostate	normal	gtex	prostate-normal	0
GTEX-VJYA-1226-SM-3GIJ6	prostate	normal	gtex	prostate-normal	36
GTEX-PLZ6-1126-SM-3P5ZR	prostate	normal	gtex	prostate-normal	1
GTEX-SNMC-0926-SM-4DM5U	prostate	normal	gtex	prostate-normal	1
GTEX-13FHO-2826-SM-5K7ZA	prostate	normal	gtex	prostate-normal	21
GTEX-11OF3-1726-SM-5GU5Q	prostate	normal	gtex	prostate-normal	21
GTEX-132NY-2826-SM-5P9G2	prostate	normal	gtex	prostate-normal	0
GTEX-SJXC-2026-SM-4DM6N	prostate	normal	gtex	prostate-normal	1
GTEX-12696-2226-SM-5EQ65	prostate	normal	gtex	prostate-normal	41
GTEX-14E6E-1126-SM-5S2R4	prostate	normal	gtex	prostate-normal	1
GTEX-Y9LG-1826-SM-4VBQC	prostate	normal	gtex	prostate-normal	1
GTEX-14BMV-2326-SM-5RQJ4	prostate	normal	gtex	prostate-normal	1
GTEX-UTHO-2726-SM-4JBH9	prostate	normal	gtex	prostate-normal	21
GTEX-117YW-1426-SM-5EGGO	prostate	normal	gtex	prostate-normal	36
GTEX-13O21-1126-SM-5N9EV	prostate	normal	gtex	prostate-normal	36
GTEX-1399R-0526-SM-5IJEF	prostate	normal	gtex	prostate-normal	6
GTEX-ZTTD-2726-SM-57WFA	prostate	normal	gtex	prostate-normal	21
GTEX-QLQ7-1326-SM-4R1JY	prostate	normal	gtex	prostate-normal	1
GTEX-11TUW-2126-SM-5GU7B	prostate	normal	gtex	prostate-normal	1
GTEX-WFON-1626-SM-4LVMV	prostate	normal	gtex	prostate-normal	42
GTEX-QV31-1026-SM-4R1K3	prostate	normal	gtex	prostate-normal	1
GTEX-13NYS-1026-SM-5KLZT	prostate	normal	gtex	prostate-normal	41
GTEX-WFG8-1826-SM-4LVM4	prostate	normal	gtex	prostate-normal	1
GTEX-SNOS-1026-SM-4DM4Y	prostate	normal	gtex	prostate-normal	1
GTEX-11O72-2726-SM-5HL6K	prostate	normal	gtex	prostate-normal	23
GTEX-ZTX8-1026-SM-5EGHD	prostate	normal	gtex	prostate-normal	1
TCGA-HM-A3JJ-11A-12R-A21T-07	cesc	normal	tcga	cesc-normal	42
TCGA-FU-A3EO-11A-13R-A213-07	cesc	normal	tcga	cesc-normal	42
TCGA-DD-A3A3-11A-11R-A22L-07	lihc	normal	tcga	lihc-normal	12
TCGA-DD-A39Z-11A-21R-A213-07	lihc	normal	tcga	lihc-normal	12
TCGA-DD-A119-11A-11R-A131-07	lihc	normal	tcga	lihc-normal	2
TCGA-DD-A1EG-11A-11R-A213-07	lihc	normal	tcga	lihc-normal	12
TCGA-G3-A3CH-11A-11R-A22L-07	lihc	normal	tcga	lihc-normal	2
TCGA-BC-A10R-11A-11R-A131-07	lihc	normal	tcga	lihc-normal	12
TCGA-DD-A11C-11A-11R-A131-07	lihc	normal	tcga	lihc-normal	2
TCGA-DD-A3A2-11A-11R-A213-07	lihc	normal	tcga	lihc-normal	12
TCGA-DD-A1EC-11A-11R-A131-07	lihc	normal	tcga	lihc-normal	2
TCGA-DD-A3A5-11A-11R-A22L-07	lihc	normal	tcga	lihc-normal	2
TCGA-FV-A3R2-11A-11R-A22L-07	lihc	normal	tcga	lihc-normal	12
TCGA-DD-A116-11A-12R-A26B-07	lihc	normal	tcga	lihc-normal	2
TCGA-DD-A3A8-11A-11R-A22L-07	lihc	normal	tcga	lihc-normal	2
TCGA-DD-A11D-11A-12R-A131-07	lihc	normal	tcga	lihc-normal	2
TCGA-BC-A10Y-11A-11R-A131-07	lihc	normal	tcga	lihc-normal	12
TCGA-BC-A10Q-11A-11R-A131-07	lihc	normal	tcga	lihc-normal	12
TCGA-BC-A10U-11A-11R-A131-07	lihc	normal	tcga	lihc-normal	12
TCGA-DD-A39X-11A-11R-A213-07	lihc	normal	tcga	lihc-normal	12
TCGA-ES-A2HT-11A-11R-A180-07	lihc	normal	tcga	lihc-normal	12
TCGA-DD-A3A4-11A-11R-A22L-07	lihc	normal	tcga	lihc-normal	12
TCGA-FV-A3I0-11A-11R-A22L-07	lihc	normal	tcga	lihc-normal	2
TCGA-EP-A3RK-11A-11R-A22L-07	lihc	normal	tcga	lihc-normal	2
TCGA-EP-A12J-11A-11R-A131-07	lihc	normal	tcga	lihc-normal	2
TCGA-DD-A11B-11A-11R-A131-07	lihc	normal	tcga	lihc-normal	2
TCGA-BC-A110-11A-11R-A131-07	lihc	normal	tcga	lihc-normal	12
TCGA-DD-A1EH-11A-11R-A131-07	lihc	normal	tcga	lihc-normal	2
TCGA-DD-A1EJ-11A-11R-A155-07	lihc	normal	tcga	lihc-normal	12
TCGA-BD-A2L6-11A-21R-A213-07	lihc	normal	tcga	lihc-normal	12
TCGA-BC-A10Z-11A-11R-A131-07	lihc	normal	tcga	lihc-normal	12
TCGA-DD-A113-11A-12R-A131-07	lihc	normal	tcga	lihc-normal	12
TCGA-DD-A1EB-11A-11R-A131-07	lihc	normal	tcga	lihc-normal	2
TCGA-DD-A1EE-11A-11R-A131-07	lihc	normal	tcga	lihc-normal	12
TCGA-FV-A3I1-11A-11R-A22L-07	lihc	normal	tcga	lihc-normal	2
TCGA-DD-A1EI-11A-11R-A131-07	lihc	normal	tcga	lihc-normal	2
TCGA-DD-A39V-11A-11R-A213-07	lihc	normal	tcga	lihc-normal	12
TCGA-FV-A2QR-11A-11R-A213-07	lihc	normal	tcga	lihc-normal	12
TCGA-DD-A118-11A-11R-A131-07	lihc	normal	tcga	lihc-normal	2
TCGA-DD-A11A-11A-11R-A131-07	lihc	normal	tcga	lihc-normal	12
TCGA-BD-A3EP-11A-12R-A22L-07	lihc	normal	tcga	lihc-normal	2
TCGA-BC-A10W-11A-11R-A131-07	lihc	normal	tcga	lihc-normal	12
TCGA-BC-A10T-11A-11R-A131-07	lihc	normal	tcga	lihc-normal	12
TCGA-FV-A23B-11A-11R-A16W-07	lihc	normal	tcga	lihc-normal	12
TCGA-BC-A10X-11A-11R-A131-07	lihc	normal	tcga	lihc-normal	2
TCGA-DD-A39W-11A-11R-A213-07	lihc	normal	tcga	lihc-normal	2
TCGA-DD-A1EL-11A-11R-A155-07	lihc	normal	tcga	lihc-normal	2
TCGA-BC-A216-11A-11R-A155-07	lihc	normal	tcga	lihc-normal	12
TCGA-DD-A114-11A-12R-A131-07	lihc	normal	tcga	lihc-normal	2
TCGA-EP-A26S-11A-12R-A16W-07	lihc	normal	tcga	lihc-normal	12
GTEX-WWYW-2826-SM-4MVOQ	uterus	normal	gtex	uterus-normal	19
GTEX-T5JW-1526-SM-4DM5E	uterus	normal	gtex	uterus-normal	33
GTEX-ZP4G-0726-SM-4WWF2	uterus	normal	gtex	uterus-normal	14
GTEX-13N11-1126-SM-5KM41	uterus	normal	gtex	uterus-normal	42
GTEX-13D11-1226-SM-5IFGA	uterus	normal	gtex	uterus-normal	42
GTEX-12WSG-2126-SM-5EGJ7	uterus	normal	gtex	uterus-normal	41
GTEX-P4QT-2026-SM-3NMCJ	uterus	normal	gtex	uterus-normal	33
GTEX-PWN1-2026-SM-48TD9	uterus	normal	gtex	uterus-normal	14
GTEX-11ZTT-1726-SM-5EQL4	uterus	normal	gtex	uterus-normal	42
GTEX-13OVI-1026-SM-5L3EM	uterus	normal	gtex	uterus-normal	19
GTEX-1399S-2226-SM-5IFEW	uterus	normal	gtex	uterus-normal	42
GTEX-N7MT-0726-SM-3TW8S	uterus	normal	gtex	uterus-normal	19
GTEX-RWS6-1326-SM-47JXB	uterus	normal	gtex	uterus-normal	39
GTEX-ZYVF-0526-SM-5E43E	uterus	normal	gtex	uterus-normal	19
GTEX-11GSP-2426-SM-5N9BD	uterus	normal	gtex	uterus-normal	36
GTEX-P4PP-2026-SM-3P61N	uterus	normal	gtex	uterus-normal	19
GTEX-1399U-1326-SM-5IJET	uterus	normal	gtex	uterus-normal	41
GTEX-ZTPG-2026-SM-5O999	uterus	normal	gtex	uterus-normal	43
GTEX-RTLS-2426-SM-46MUO	uterus	normal	gtex	uterus-normal	19
GTEX-ZVT2-0426-SM-5E44S	uterus	normal	gtex	uterus-normal	42
GTEX-Y114-1826-SM-4TT87	uterus	normal	gtex	uterus-normal	42
GTEX-TMMY-2226-SM-4DXTN	uterus	normal	gtex	uterus-normal	41
GTEX-XUJ4-1526-SM-4BONU	uterus	normal	gtex	uterus-normal	41
GTEX-13FTX-1026-SM-5J2O5	uterus	normal	gtex	uterus-normal	41
GTEX-131YS-2326-SM-5IJFJ	uterus	normal	gtex	uterus-normal	27
GTEX-ZV6S-1526-SM-5NQ7O	uterus	normal	gtex	uterus-normal	5
GTEX-UPIC-1526-SM-4IHLU	uterus	normal	gtex	uterus-normal	33
GTEX-14BMU-1826-SM-5RQII	uterus	normal	gtex	uterus-normal	42
GTEX-Y3IK-2126-SM-4YCDS	uterus	normal	gtex	uterus-normal	41
GTEX-ZAK1-2526-SM-5S2N7	uterus	normal	gtex	uterus-normal	19
GTEX-131XG-2026-SM-5GCN5	uterus	normal	gtex	uterus-normal	39
GTEX-14BIM-2226-SM-5SI8Y	uterus	normal	gtex	uterus-normal	41
GTEX-132AR-1526-SM-5KM1L	uterus	normal	gtex	uterus-normal	21
GTEX-POMQ-1226-SM-3P61F	uterus	normal	gtex	uterus-normal	41
GTEX-11DXX-1526-SM-5H115	uterus	normal	gtex	uterus-normal	42
GTEX-TSE9-2626-SM-4DXV2	uterus	normal	gtex	uterus-normal	21
GTEX-OHPL-2026-SM-3TW8R	uterus	normal	gtex	uterus-normal	7
GTEX-11EM3-1926-SM-5987U	uterus	normal	gtex	uterus-normal	42
GTEX-S341-1026-SM-4AD71	uterus	normal	gtex	uterus-normal	6
GTEX-ZXES-0726-SM-5E451	uterus	normal	gtex	uterus-normal	41
GTEX-RU1J-1026-SM-46MUR	uterus	normal	gtex	uterus-normal	42
GTEX-13PL7-2026-SM-5IFGK	uterus	normal	gtex	uterus-normal	27
GTEX-S4UY-1226-SM-4AD51	uterus	normal	gtex	uterus-normal	41
GTEX-RU72-2626-SM-4TT75	uterus	normal	gtex	uterus-normal	39
GTEX-XUZC-0926-SM-4BOQF	uterus	normal	gtex	uterus-normal	43
GTEX-11I78-2126-SM-5A5K8	uterus	normal	gtex	uterus-normal	42
GTEX-W5WG-1326-SM-4LMI9	uterus	normal	gtex	uterus-normal	21
GTEX-YFC4-2826-SM-5P9FR	uterus	normal	gtex	uterus-normal	40
GTEX-YJ8O-1126-SM-5P9IS	uterus	normal	gtex	uterus-normal	21
GTEX-ZLWG-1026-SM-4WWC4	uterus	normal	gtex	uterus-normal	38
GTEX-13OVJ-2326-SM-5IJGA	uterus	normal	gtex	uterus-normal	19
GTEX-13U4I-1926-SM-5LU39	uterus	normal	gtex	uterus-normal	41
GTEX-R55G-1626-SM-48FF4	uterus	normal	gtex	uterus-normal	6
GTEX-113JC-2226-SM-5EGJG	uterus	normal	gtex	uterus-normal	21
GTEX-WEY5-0726-SM-4LMID	uterus	normal	gtex	uterus-normal	42
GTEX-13W3W-1426-SM-5LU56	uterus	normal	gtex	uterus-normal	42
GTEX-1313W-2826-SM-5P9G1	uterus	normal	gtex	uterus-normal	8
GTEX-1117F-2426-SM-5EGGH	uterus	normal	gtex	uterus-normal	41
GTEX-13S7M-1726-SM-5RQK3	uterus	normal	gtex	uterus-normal	40
GTEX-12WSK-2026-SM-5CVNB	uterus	normal	gtex	uterus-normal	27
GTEX-12WSD-2826-SM-59HKT	uterus	normal	gtex	uterus-normal	8
GTEX-S32W-1426-SM-4AD66	uterus	normal	gtex	uterus-normal	3
GTEX-11EMC-1826-SM-5A5JT	uterus	normal	gtex	uterus-normal	8
GTEX-12ZZX-2126-SM-5LZVL	uterus	normal	gtex	uterus-normal	41
GTEX-S7SF-0826-SM-4AD4W	uterus	normal	gtex	uterus-normal	42
GTEX-T2IS-2226-SM-4DM65	uterus	normal	gtex	uterus-normal	42
GTEX-145ME-1326-SM-5O98Q	uterus	normal	gtex	uterus-normal	42
GTEX-13VXT-1626-SM-5IJES	uterus	normal	gtex	uterus-normal	19
GTEX-QCQG-1326-SM-48U24	uterus	normal	gtex	uterus-normal	39
GTEX-13QBU-1626-SM-5LU4S	uterus	normal	gtex	uterus-normal	21
GTEX-PX3G-2026-SM-48U1H	uterus	normal	gtex	uterus-normal	33
GTEX-U3ZN-0726-SM-4DXT5	uterus	normal	gtex	uterus-normal	33
GTEX-Q734-1626-SM-48U1B	uterus	normal	gtex	uterus-normal	41
GTEX-11P81-1626-SM-5BC52	uterus	normal	gtex	uterus-normal	42
GTEX-ZYWO-2126-SM-5GZXF	uterus	normal	gtex	uterus-normal	42
GTEX-11ZTS-2326-SM-5EQMY	uterus	normal	gtex	uterus-normal	19
GTEX-XYKS-1626-SM-4BRUQ	uterus	normal	gtex	uterus-normal	3
GTEX-P78B-2526-SM-3P5ZY	uterus	normal	gtex	uterus-normal	41
GTEX-T6MO-1526-SM-4DM57	uterus	normal	gtex	uterus-normal	42
GTEX-XUW1-0226-SM-4BOOS	uterus	normal	gtex	uterus-normal	41
GTEX-PWOO-1526-SM-48TCK	uterus	normal	gtex	uterus-normal	42
GTEX-WI4N-2426-SM-4OOSC	uterus	normal	gtex	uterus-normal	43
TCGA-66-2783-01A-01R-1201-07	lusc	tumor	tcga	lusc-tumor	38
TCGA-66-2744-01A-01R-0980-07	lusc	tumor	tcga	lusc-tumor	42
TCGA-66-2781-01A-01R-0851-07	lusc	tumor	tcga	lusc-tumor	32
TCGA-34-2600-01A-01R-0851-07	lusc	tumor	tcga	lusc-tumor	21
TCGA-85-7697-01A-11R-2125-07	lusc	tumor	tcga	lusc-tumor	38
TCGA-O2-A52W-01A-11R-A26W-07	lusc	tumor	tcga	lusc-tumor	38
TCGA-56-8201-01A-11R-2247-07	lusc	tumor	tcga	lusc-tumor	31
TCGA-60-2709-01A-21R-1820-07	lusc	tumor	tcga	lusc-tumor	3
TCGA-22-5491-01A-01R-1635-07	lusc	tumor	tcga	lusc-tumor	32
TCGA-22-0940-01A-01R-0692-07	lusc	tumor	tcga	lusc-tumor	31
TCGA-43-6647-01A-11R-1820-07	lusc	tumor	tcga	lusc-tumor	31
TCGA-63-7022-01A-11R-1949-07	lusc	tumor	tcga	lusc-tumor	3
TCGA-56-A5DS-01A-11R-A27Q-07	lusc	tumor	tcga	lusc-tumor	3
TCGA-85-8353-01A-21R-2296-07	lusc	tumor	tcga	lusc-tumor	3
TCGA-18-3417-01A-01R-1443-07	lusc	tumor	tcga	lusc-tumor	7
TCGA-22-5485-01A-01R-1635-07	lusc	tumor	tcga	lusc-tumor	32
TCGA-37-A5EL-01A-11R-A26W-07	lusc	tumor	tcga	lusc-tumor	20
TCGA-63-A5MU-01A-11R-A26W-07	lusc	tumor	tcga	lusc-tumor	21
TCGA-33-4566-01A-01R-1443-07	lusc	tumor	tcga	lusc-tumor	20
TCGA-77-7463-01A-11R-2045-07	lusc	tumor	tcga	lusc-tumor	7
TCGA-51-4081-01A-01R-1100-07	lusc	tumor	tcga	lusc-tumor	21
TCGA-43-A56U-01A-11R-A26W-07	lusc	tumor	tcga	lusc-tumor	3
TCGA-O2-A52Q-01A-11R-A26W-07	lusc	tumor	tcga	lusc-tumor	23
TCGA-60-2724-01A-01R-0851-07	lusc	tumor	tcga	lusc-tumor	9
TCGA-MF-A522-01A-11R-A262-07	lusc	tumor	tcga	lusc-tumor	38
TCGA-43-3920-01A-01R-0980-07	lusc	tumor	tcga	lusc-tumor	38
TCGA-96-7545-01A-21R-2045-07	lusc	tumor	tcga	lusc-tumor	20
TCGA-21-5786-01A-01R-1635-07	lusc	tumor	tcga	lusc-tumor	7
TCGA-21-1077-01A-01R-0692-07	lusc	tumor	tcga	lusc-tumor	7
TCGA-77-8128-01A-11R-2247-07	lusc	tumor	tcga	lusc-tumor	7
TCGA-60-2704-01A-11R-2045-07	lusc	tumor	tcga	lusc-tumor	38
TCGA-37-4135-01A-01R-1100-07	lusc	tumor	tcga	lusc-tumor	8
TCGA-33-4533-01A-01R-1201-07	lusc	tumor	tcga	lusc-tumor	38
TCGA-46-3769-01A-01R-0980-07	lusc	tumor	tcga	lusc-tumor	38
TCGA-33-4583-01A-01R-1443-07	lusc	tumor	tcga	lusc-tumor	32
TCGA-51-6867-01A-11R-2045-07	lusc	tumor	tcga	lusc-tumor	38
TCGA-56-7222-01A-11R-2045-07	lusc	tumor	tcga	lusc-tumor	31
TCGA-63-5128-01A-01R-1443-07	lusc	tumor	tcga	lusc-tumor	38
TCGA-18-3415-01A-01R-0980-07	lusc	tumor	tcga	lusc-tumor	38
TCGA-NC-A5HJ-01A-11R-A26W-07	lusc	tumor	tcga	lusc-tumor	3
TCGA-63-A5MN-01A-22R-A27Q-07	lusc	tumor	tcga	lusc-tumor	23
TCGA-58-8391-01A-11R-2326-07	lusc	tumor	tcga	lusc-tumor	20
TCGA-NK-A5CR-01A-11R-A26W-07	lusc	tumor	tcga	lusc-tumor	31
TCGA-22-4607-01A-01R-1201-07	lusc	tumor	tcga	lusc-tumor	32
TCGA-33-4589-01A-01R-1443-07	lusc	tumor	tcga	lusc-tumor	31
TCGA-92-8063-01A-11R-2247-07	lusc	tumor	tcga	lusc-tumor	31
TCGA-90-A4EE-01A-11R-A24Z-07	lusc	tumor	tcga	lusc-tumor	32
TCGA-63-5131-01A-01R-1443-07	lusc	tumor	tcga	lusc-tumor	32
TCGA-43-A56V-01A-11R-A26W-07	lusc	tumor	tcga	lusc-tumor	38
TCGA-63-6202-01A-11R-1820-07	lusc	tumor	tcga	lusc-tumor	32
TCGA-56-7580-01A-11R-2045-07	lusc	tumor	tcga	lusc-tumor	38
TCGA-85-A512-01A-11R-A26W-07	lusc	tumor	tcga	lusc-tumor	21
TCGA-98-A53A-01A-11R-A262-07	lusc	tumor	tcga	lusc-tumor	38
TCGA-66-2742-01A-01R-0980-07	lusc	tumor	tcga	lusc-tumor	38
TCGA-56-8503-01A-11R-2403-07	lusc	tumor	tcga	lusc-tumor	21
TCGA-LA-A446-01A-21R-A24Z-07	lusc	tumor	tcga	lusc-tumor	21
TCGA-90-7767-01A-11R-2125-07	lusc	tumor	tcga	lusc-tumor	31
TCGA-34-5239-01A-21R-1820-07	lusc	tumor	tcga	lusc-tumor	31
TCGA-85-8666-01A-11R-2403-07	lusc	tumor	tcga	lusc-tumor	31
TCGA-XC-AA0X-01A-32R-A405-07	lusc	tumor	tcga	lusc-tumor	21
TCGA-56-6546-01A-11R-1820-07	lusc	tumor	tcga	lusc-tumor	32
TCGA-66-2766-01A-01R-0851-07	lusc	tumor	tcga	lusc-tumor	7
TCGA-94-A5I4-01A-11R-A26W-07	lusc	tumor	tcga	lusc-tumor	21
TCGA-18-3410-01A-01R-0980-07	lusc	tumor	tcga	lusc-tumor	38
TCGA-43-5668-01A-01R-1635-07	lusc	tumor	tcga	lusc-tumor	7
TCGA-77-A5GB-01B-11R-A27Q-07	lusc	tumor	tcga	lusc-tumor	16
TCGA-56-5898-01A-11R-1635-07	lusc	tumor	tcga	lusc-tumor	31
TCGA-18-3421-01A-01R-0980-07	lusc	tumor	tcga	lusc-tumor	32
TCGA-60-2712-01A-01R-0851-07	lusc	tumor	tcga	lusc-tumor	3
TCGA-77-8145-01A-11R-2247-07	lusc	tumor	tcga	lusc-tumor	31
TCGA-66-2755-01A-01R-0851-07	lusc	tumor	tcga	lusc-tumor	31
TCGA-22-4609-01A-21R-2125-07	lusc	tumor	tcga	lusc-tumor	38
TCGA-37-4133-01A-01R-1100-07	lusc	tumor	tcga	lusc-tumor	38
TCGA-43-6143-01A-11R-1820-07	lusc	tumor	tcga	lusc-tumor	38
TCGA-22-5479-01A-31R-1949-07	lusc	tumor	tcga	lusc-tumor	7
TCGA-68-7755-01A-11R-2125-07	lusc	tumor	tcga	lusc-tumor	32
TCGA-37-4132-01A-01R-1100-07	lusc	tumor	tcga	lusc-tumor	9
TCGA-43-5670-01A-21R-2125-07	lusc	tumor	tcga	lusc-tumor	21
TCGA-85-8287-01A-11R-2296-07	lusc	tumor	tcga	lusc-tumor	16
TCGA-33-A5GW-01A-11R-A27Q-07	lusc	tumor	tcga	lusc-tumor	20
TCGA-L3-A4E7-01A-11R-A24Z-07	lusc	tumor	tcga	lusc-tumor	21
TCGA-18-3406-01A-01R-0980-07	lusc	tumor	tcga	lusc-tumor	8
TCGA-NC-A5HG-01A-11R-A26W-07	lusc	tumor	tcga	lusc-tumor	21
TCGA-22-1017-01A-01R-0692-07	lusc	tumor	tcga	lusc-tumor	31
TCGA-43-2578-01A-01R-0851-07	lusc	tumor	tcga	lusc-tumor	32
TCGA-22-4605-01A-21R-2125-07	lusc	tumor	tcga	lusc-tumor	20
TCGA-46-3766-01A-01R-0980-07	lusc	tumor	tcga	lusc-tumor	42
TCGA-77-7141-01A-11R-2045-07	lusc	tumor	tcga	lusc-tumor	38
TCGA-68-8251-01A-11R-2296-07	lusc	tumor	tcga	lusc-tumor	32
TCGA-39-5029-01A-01R-1443-07	lusc	tumor	tcga	lusc-tumor	31
TCGA-18-4086-01A-01R-1100-07	lusc	tumor	tcga	lusc-tumor	38
TCGA-90-7769-01A-11R-2125-07	lusc	tumor	tcga	lusc-tumor	20
TCGA-85-6561-01A-11R-1820-07	lusc	tumor	tcga	lusc-tumor	38
TCGA-77-6844-01A-11R-1949-07	lusc	tumor	tcga	lusc-tumor	21
TCGA-66-2768-01A-01R-0851-07	lusc	tumor	tcga	lusc-tumor	20
TCGA-34-5240-01A-01R-1443-07	lusc	tumor	tcga	lusc-tumor	38
TCGA-NC-A5HH-01A-11R-A26W-07	lusc	tumor	tcga	lusc-tumor	7
TCGA-39-5011-01A-01R-1443-07	lusc	tumor	tcga	lusc-tumor	23
TCGA-85-8071-01A-11R-2247-07	lusc	tumor	tcga	lusc-tumor	21
TCGA-63-A5MP-01A-11R-A26W-07	lusc	tumor	tcga	lusc-tumor	8
TCGA-22-1016-01A-01R-0692-07	lusc	tumor	tcga	lusc-tumor	38
TCGA-39-5024-01A-21R-1820-07	lusc	tumor	tcga	lusc-tumor	20
TCGA-J1-A4AH-01A-31R-A24H-07	lusc	tumor	tcga	lusc-tumor	38
TCGA-77-7338-01A-11R-2045-07	lusc	tumor	tcga	lusc-tumor	21
TCGA-60-2714-01A-01R-0851-07	lusc	tumor	tcga	lusc-tumor	31
TCGA-60-2719-01A-01R-0851-07	lusc	tumor	tcga	lusc-tumor	7
TCGA-63-A5MR-01A-31R-A27Q-07	lusc	tumor	tcga	lusc-tumor	31
TCGA-NC-A5HN-01A-11R-A26W-07	lusc	tumor	tcga	lusc-tumor	21
TCGA-77-7139-01A-11R-2045-07	lusc	tumor	tcga	lusc-tumor	32
TCGA-85-8584-01A-11R-2403-07	lusc	tumor	tcga	lusc-tumor	21
TCGA-21-5787-01A-01R-1635-07	lusc	tumor	tcga	lusc-tumor	32
TCGA-22-5471-01A-01R-1635-07	lusc	tumor	tcga	lusc-tumor	20
TCGA-37-5819-01A-01R-1635-07	lusc	tumor	tcga	lusc-tumor	32
TCGA-70-6722-01A-11R-1820-07	lusc	tumor	tcga	lusc-tumor	31
TCGA-79-5596-01A-31R-1949-07	lusc	tumor	tcga	lusc-tumor	32
TCGA-85-A4CN-01A-11R-A24H-07	lusc	tumor	tcga	lusc-tumor	32
TCGA-98-A53B-01A-11R-A262-07	lusc	tumor	tcga	lusc-tumor	21
TCGA-21-1082-01A-01R-0692-07	lusc	tumor	tcga	lusc-tumor	3
TCGA-85-7699-01A-11R-2125-07	lusc	tumor	tcga	lusc-tumor	38
TCGA-21-1072-01A-01R-0692-07	lusc	tumor	tcga	lusc-tumor	38
TCGA-43-A474-01A-11R-A24H-07	lusc	tumor	tcga	lusc-tumor	31
TCGA-90-6837-01A-11R-1949-07	lusc	tumor	tcga	lusc-tumor	20
TCGA-85-A4QR-01A-11R-A24Z-07	lusc	tumor	tcga	lusc-tumor	3
TCGA-46-3768-01A-01R-0980-07	lusc	tumor	tcga	lusc-tumor	38
TCGA-NK-A7XE-01A-12R-A405-07	lusc	tumor	tcga	lusc-tumor	32
TCGA-L3-A524-01A-11R-A262-07	lusc	tumor	tcga	lusc-tumor	32
TCGA-56-A62T-01A-11R-A405-07	lusc	tumor	tcga	lusc-tumor	31
TCGA-66-2778-01A-02R-0851-07	lusc	tumor	tcga	lusc-tumor	32
TCGA-58-A46K-01A-11R-A24H-07	lusc	tumor	tcga	lusc-tumor	21
TCGA-66-2758-01A-02R-0851-07	lusc	tumor	tcga	lusc-tumor	8
TCGA-33-4538-01A-01R-1201-07	lusc	tumor	tcga	lusc-tumor	38
TCGA-66-2782-01A-01R-0851-07	lusc	tumor	tcga	lusc-tumor	38
TCGA-43-7658-01A-11R-2125-07	lusc	tumor	tcga	lusc-tumor	38
TCGA-77-8131-01A-11R-2247-07	lusc	tumor	tcga	lusc-tumor	3
TCGA-96-8170-01A-11R-2296-07	lusc	tumor	tcga	lusc-tumor	21
TCGA-96-7544-01A-11R-2045-07	lusc	tumor	tcga	lusc-tumor	3
TCGA-58-A46J-01A-11R-A24H-07	lusc	tumor	tcga	lusc-tumor	32
TCGA-63-A5MT-01A-21R-A26W-07	lusc	tumor	tcga	lusc-tumor	21
TCGA-60-2698-01A-01R-0851-07	lusc	tumor	tcga	lusc-tumor	38
TCGA-39-5035-01A-01R-1443-07	lusc	tumor	tcga	lusc-tumor	32
TCGA-63-A5MY-01A-11R-A26W-07	lusc	tumor	tcga	lusc-tumor	32
TCGA-85-A511-01A-21R-A262-07	lusc	tumor	tcga	lusc-tumor	3
TCGA-56-1622-01A-01R-0692-07	lusc	tumor	tcga	lusc-tumor	38
TCGA-NC-A5HD-01A-11R-A26W-07	lusc	tumor	tcga	lusc-tumor	38
TCGA-34-2608-01A-02R-0851-07	lusc	tumor	tcga	lusc-tumor	38
TCGA-85-A4JB-01A-51R-A262-07	lusc	tumor	tcga	lusc-tumor	31
TCGA-63-A5M9-01A-11R-A26W-07	lusc	tumor	tcga	lusc-tumor	38
TCGA-21-5782-01A-01R-1635-07	lusc	tumor	tcga	lusc-tumor	7
TCGA-56-A5DR-01A-11R-A27Q-07	lusc	tumor	tcga	lusc-tumor	7
TCGA-92-8065-01A-11R-2247-07	lusc	tumor	tcga	lusc-tumor	21
TCGA-39-5030-01A-01R-1443-07	lusc	tumor	tcga	lusc-tumor	31
TCGA-85-8350-01A-11R-2296-07	lusc	tumor	tcga	lusc-tumor	21
TCGA-60-2707-01A-01R-0851-07	lusc	tumor	tcga	lusc-tumor	31
TCGA-56-A4ZJ-01A-11R-A262-07	lusc	tumor	tcga	lusc-tumor	21
TCGA-58-8390-01A-11R-2326-07	lusc	tumor	tcga	lusc-tumor	38
TCGA-63-A5MS-01A-11R-A26W-07	lusc	tumor	tcga	lusc-tumor	21
TCGA-85-7950-01A-11R-2187-07	lusc	tumor	tcga	lusc-tumor	38
TCGA-56-8504-01A-11R-2403-07	lusc	tumor	tcga	lusc-tumor	7
TCGA-22-5472-01A-01R-1635-07	lusc	tumor	tcga	lusc-tumor	21
TCGA-37-4129-01A-01R-1100-07	lusc	tumor	tcga	lusc-tumor	27
TCGA-33-4532-01A-01R-1201-07	lusc	tumor	tcga	lusc-tumor	32
TCGA-22-4596-01A-01R-1201-07	lusc	tumor	tcga	lusc-tumor	23
TCGA-18-3412-01A-01R-0980-07	lusc	tumor	tcga	lusc-tumor	13
TCGA-60-2703-01A-11R-2045-07	lusc	tumor	tcga	lusc-tumor	38
TCGA-22-4595-01A-01R-1201-07	lusc	tumor	tcga	lusc-tumor	3
TCGA-22-5480-01A-01R-1635-07	lusc	tumor	tcga	lusc-tumor	31
TCGA-46-6026-01A-11R-1820-07	lusc	tumor	tcga	lusc-tumor	32
TCGA-21-5783-01A-41R-2187-07	lusc	tumor	tcga	lusc-tumor	31
TCGA-66-2773-01A-01R-1201-07	lusc	tumor	tcga	lusc-tumor	21
TCGA-77-A5GA-01A-11R-A27Q-07	lusc	tumor	tcga	lusc-tumor	8
TCGA-21-1083-01A-01R-0692-07	lusc	tumor	tcga	lusc-tumor	3
TCGA-96-A4JL-01A-11R-A24Z-07	lusc	tumor	tcga	lusc-tumor	31
TCGA-77-7138-01A-41R-2045-07	lusc	tumor	tcga	lusc-tumor	20
TCGA-85-8276-01A-11R-2296-07	lusc	tumor	tcga	lusc-tumor	32
TCGA-77-A5GF-01A-21R-A27Q-07	lusc	tumor	tcga	lusc-tumor	21
TCGA-60-2696-01A-01R-0851-07	lusc	tumor	tcga	lusc-tumor	31
TCGA-39-5034-01A-01R-1443-07	lusc	tumor	tcga	lusc-tumor	3
TCGA-77-A5G8-01B-11R-A27Q-07	lusc	tumor	tcga	lusc-tumor	21
TCGA-66-2771-01A-01R-0980-07	lusc	tumor	tcga	lusc-tumor	32
TCGA-63-A5MH-01A-12R-A27Q-07	lusc	tumor	tcga	lusc-tumor	38
TCGA-21-1080-01A-01R-0692-07	lusc	tumor	tcga	lusc-tumor	38
TCGA-18-3411-01A-01R-0980-07	lusc	tumor	tcga	lusc-tumor	32
TCGA-60-2695-01A-01R-0851-07	lusc	tumor	tcga	lusc-tumor	3
TCGA-39-5031-01A-01R-1443-07	lusc	tumor	tcga	lusc-tumor	38
TCGA-21-1070-01A-01R-0692-07	lusc	tumor	tcga	lusc-tumor	21
TCGA-96-8169-01A-11R-2296-07	lusc	tumor	tcga	lusc-tumor	31
TCGA-33-6737-01A-11R-1820-07	lusc	tumor	tcga	lusc-tumor	31
TCGA-18-3407-01A-01R-0980-07	lusc	tumor	tcga	lusc-tumor	21
TCGA-94-A4VJ-01A-11R-A24Z-07	lusc	tumor	tcga	lusc-tumor	21
TCGA-90-A4ED-01A-31R-A24Z-07	lusc	tumor	tcga	lusc-tumor	21
TCGA-85-7710-01A-11R-2125-07	lusc	tumor	tcga	lusc-tumor	21
TCGA-77-8139-01A-11R-2247-07	lusc	tumor	tcga	lusc-tumor	38
TCGA-56-7731-01A-11R-2125-07	lusc	tumor	tcga	lusc-tumor	7
TCGA-39-5039-01A-01R-1443-07	lusc	tumor	tcga	lusc-tumor	7
TCGA-60-2711-01A-01R-0851-07	lusc	tumor	tcga	lusc-tumor	32
TCGA-98-A53D-01A-32R-A262-07	lusc	tumor	tcga	lusc-tumor	3
TCGA-66-2792-01A-01R-0980-07	lusc	tumor	tcga	lusc-tumor	32
TCGA-O2-A52V-01A-31R-A262-07	lusc	tumor	tcga	lusc-tumor	38
TCGA-66-2787-01A-01R-0980-07	lusc	tumor	tcga	lusc-tumor	38
TCGA-94-8490-01A-11R-2326-07	lusc	tumor	tcga	lusc-tumor	21
TCGA-66-2785-01A-01R-0851-07	lusc	tumor	tcga	lusc-tumor	3
TCGA-85-8355-01A-11R-2296-07	lusc	tumor	tcga	lusc-tumor	3
TCGA-77-8146-01A-11R-2247-07	lusc	tumor	tcga	lusc-tumor	7
TCGA-98-8023-01A-11R-2247-07	lusc	tumor	tcga	lusc-tumor	31
TCGA-58-A46N-01A-11R-A24H-07	lusc	tumor	tcga	lusc-tumor	21
TCGA-77-A5G6-01A-11R-A27Q-07	lusc	tumor	tcga	lusc-tumor	21
TCGA-56-8308-01A-11R-2296-07	lusc	tumor	tcga	lusc-tumor	21
TCGA-56-8623-01A-11R-A28V-07	lusc	tumor	tcga	lusc-tumor	42
TCGA-O2-A52N-01A-11R-A26W-07	lusc	tumor	tcga	lusc-tumor	31
TCGA-39-5021-01A-01R-1443-07	lusc	tumor	tcga	lusc-tumor	32
TCGA-34-5232-01A-21R-1820-07	lusc	tumor	tcga	lusc-tumor	21
TCGA-37-A5EM-01A-21R-A27Q-07	lusc	tumor	tcga	lusc-tumor	38
TCGA-18-4721-01A-01R-1443-07	lusc	tumor	tcga	lusc-tumor	38
TCGA-66-2780-01A-01R-0851-07	lusc	tumor	tcga	lusc-tumor	21
TCGA-85-8352-01A-31R-2326-07	lusc	tumor	tcga	lusc-tumor	8
TCGA-98-7454-01A-11R-2045-07	lusc	tumor	tcga	lusc-tumor	38
TCGA-68-A59I-01A-11R-A262-07	lusc	tumor	tcga	lusc-tumor	3
TCGA-85-A50M-01A-21R-A262-07	lusc	tumor	tcga	lusc-tumor	23
TCGA-43-8116-01A-11R-2247-07	lusc	tumor	tcga	lusc-tumor	31
TCGA-O2-A52S-01A-11R-A262-07	lusc	tumor	tcga	lusc-tumor	32
TCGA-39-5028-01A-01R-1443-07	lusc	tumor	tcga	lusc-tumor	32
TCGA-77-6842-01A-11R-1949-07	lusc	tumor	tcga	lusc-tumor	31
TCGA-22-1012-01A-01R-0692-07	lusc	tumor	tcga	lusc-tumor	32
TCGA-33-AASD-01A-11R-A405-07	lusc	tumor	tcga	lusc-tumor	21
TCGA-85-8072-01A-31R-2247-07	lusc	tumor	tcga	lusc-tumor	21
TCGA-37-A5EN-01A-21R-A26W-07	lusc	tumor	tcga	lusc-tumor	32
TCGA-85-8048-01A-11R-2247-07	lusc	tumor	tcga	lusc-tumor	3
TCGA-46-3765-01A-01R-0980-07	lusc	tumor	tcga	lusc-tumor	32
TCGA-66-2786-01A-01R-0851-07	lusc	tumor	tcga	lusc-tumor	38
TCGA-66-2800-01A-01R-1201-07	lusc	tumor	tcga	lusc-tumor	38
TCGA-66-2791-01A-01R-0980-07	lusc	tumor	tcga	lusc-tumor	32
TCGA-77-8150-01A-11R-2247-07	lusc	tumor	tcga	lusc-tumor	21
TCGA-NK-A5CT-01A-31R-A26W-07	lusc	tumor	tcga	lusc-tumor	23
TCGA-85-A4JC-01A-11R-A24Z-07	lusc	tumor	tcga	lusc-tumor	20
TCGA-85-6175-01A-11R-1820-07	lusc	tumor	tcga	lusc-tumor	42
TCGA-90-7964-01A-21R-2187-07	lusc	tumor	tcga	lusc-tumor	3
TCGA-56-7221-01A-11R-2045-07	lusc	tumor	tcga	lusc-tumor	32
TCGA-18-5592-01A-01R-1635-07	lusc	tumor	tcga	lusc-tumor	20
TCGA-85-8070-01A-11R-2247-07	lusc	tumor	tcga	lusc-tumor	3
TCGA-66-2756-01A-01R-0851-07	lusc	tumor	tcga	lusc-tumor	32
TCGA-22-5474-01A-01R-1635-07	lusc	tumor	tcga	lusc-tumor	3
TCGA-33-4547-01A-01R-1201-07	lusc	tumor	tcga	lusc-tumor	38
TCGA-66-2767-01A-01R-0851-07	lusc	tumor	tcga	lusc-tumor	3
TCGA-85-8049-01A-11R-2247-07	lusc	tumor	tcga	lusc-tumor	3
TCGA-34-A5IX-01A-12R-A27Q-07	lusc	tumor	tcga	lusc-tumor	31
TCGA-21-1081-01A-01R-0692-07	lusc	tumor	tcga	lusc-tumor	38
TCGA-58-A46L-01A-11R-A24H-07	lusc	tumor	tcga	lusc-tumor	38
TCGA-43-6770-01A-11R-1820-07	lusc	tumor	tcga	lusc-tumor	32
TCGA-90-7766-01A-21R-2125-07	lusc	tumor	tcga	lusc-tumor	21
TCGA-22-1005-01A-01R-0692-07	lusc	tumor	tcga	lusc-tumor	3
TCGA-63-7020-01A-11R-1949-07	lusc	tumor	tcga	lusc-tumor	31
TCGA-77-8133-01A-12R-2247-07	lusc	tumor	tcga	lusc-tumor	3
TCGA-66-2753-01A-01R-0980-07	lusc	tumor	tcga	lusc-tumor	38
TCGA-NC-A5HM-01A-12R-A26W-07	lusc	tumor	tcga	lusc-tumor	31
TCGA-56-8625-01A-11R-2403-07	lusc	tumor	tcga	lusc-tumor	3
TCGA-43-8118-01A-11R-2403-07	lusc	tumor	tcga	lusc-tumor	3
TCGA-98-8020-01A-11R-2247-07	lusc	tumor	tcga	lusc-tumor	9
TCGA-58-8393-01A-11R-2326-07	lusc	tumor	tcga	lusc-tumor	3
TCGA-77-8008-01A-21R-2187-07	lusc	tumor	tcga	lusc-tumor	21
TCGA-66-2765-01A-01R-0851-07	lusc	tumor	tcga	lusc-tumor	31
TCGA-22-4591-01A-01R-1201-07	lusc	tumor	tcga	lusc-tumor	38
TCGA-77-8140-01A-11R-2247-07	lusc	tumor	tcga	lusc-tumor	32
TCGA-56-7822-01A-11R-2125-07	lusc	tumor	tcga	lusc-tumor	31
TCGA-60-2697-01A-11R-2125-07	lusc	tumor	tcga	lusc-tumor	3
TCGA-56-7823-01B-11R-2247-07	lusc	tumor	tcga	lusc-tumor	32
TCGA-63-A5MB-01A-11R-A26W-07	lusc	tumor	tcga	lusc-tumor	21
TCGA-77-8144-01A-11R-2247-07	lusc	tumor	tcga	lusc-tumor	32
TCGA-60-2722-01A-01R-0851-07	lusc	tumor	tcga	lusc-tumor	3
TCGA-37-3792-01A-01R-0980-07	lusc	tumor	tcga	lusc-tumor	23
TCGA-22-4613-01A-01R-1443-07	lusc	tumor	tcga	lusc-tumor	32
TCGA-60-2723-01A-01R-0851-07	lusc	tumor	tcga	lusc-tumor	7
TCGA-39-5016-01A-01R-1443-07	lusc	tumor	tcga	lusc-tumor	8
TCGA-21-1075-01A-01R-0692-07	lusc	tumor	tcga	lusc-tumor	7
TCGA-66-2794-01A-01R-1201-07	lusc	tumor	tcga	lusc-tumor	3
TCGA-85-7696-01A-11R-2125-07	lusc	tumor	tcga	lusc-tumor	14
TCGA-34-8454-01A-11R-2326-07	lusc	tumor	tcga	lusc-tumor	21
TCGA-66-2734-01A-01R-0980-07	lusc	tumor	tcga	lusc-tumor	31
TCGA-60-2708-01A-01R-0851-07	lusc	tumor	tcga	lusc-tumor	7
TCGA-NK-A5CX-01A-11R-A26W-07	lusc	tumor	tcga	lusc-tumor	21
TCGA-56-8083-01A-11R-2247-07	lusc	tumor	tcga	lusc-tumor	11
TCGA-56-7730-01A-11R-2125-07	lusc	tumor	tcga	lusc-tumor	8
TCGA-52-7622-01A-11R-2125-07	lusc	tumor	tcga	lusc-tumor	3
TCGA-22-4593-01A-21R-1820-07	lusc	tumor	tcga	lusc-tumor	21
TCGA-58-8387-01A-11R-2296-07	lusc	tumor	tcga	lusc-tumor	32
TCGA-98-A53H-01A-12R-A262-07	lusc	tumor	tcga	lusc-tumor	21
TCGA-33-6738-01A-11R-1949-07	lusc	tumor	tcga	lusc-tumor	7
TCGA-21-5784-01A-01R-1635-07	lusc	tumor	tcga	lusc-tumor	21
TCGA-85-8479-01A-11R-2326-07	lusc	tumor	tcga	lusc-tumor	21
TCGA-NC-A5HF-01A-11R-A26W-07	lusc	tumor	tcga	lusc-tumor	21
TCGA-77-8153-01A-11R-2403-07	lusc	tumor	tcga	lusc-tumor	7
TCGA-34-8455-01A-11R-2326-07	lusc	tumor	tcga	lusc-tumor	20
TCGA-33-4582-01A-01R-1443-07	lusc	tumor	tcga	lusc-tumor	32
TCGA-96-A4JK-01A-11R-A24Z-07	lusc	tumor	tcga	lusc-tumor	32
TCGA-68-7756-01A-11R-2125-07	lusc	tumor	tcga	lusc-tumor	31
TCGA-60-2716-01A-01R-0851-07	lusc	tumor	tcga	lusc-tumor	7
TCGA-33-A4WN-01A-11R-A262-07	lusc	tumor	tcga	lusc-tumor	32
TCGA-60-2713-01A-01R-0851-07	lusc	tumor	tcga	lusc-tumor	38
TCGA-37-4133-01A-01R-1100-07-1	lusc	tumor	tcga	lusc-tumor	38
TCGA-39-5022-01A-21R-1820-07	lusc	tumor	tcga	lusc-tumor	3
TCGA-22-1002-01A-01R-0692-07	lusc	tumor	tcga	lusc-tumor	38
TCGA-77-A5FZ-01A-31R-A27Q-07	lusc	tumor	tcga	lusc-tumor	3
TCGA-77-7142-01A-11R-2045-07	lusc	tumor	tcga	lusc-tumor	16
TCGA-NC-A5HT-01A-11R-A26W-07	lusc	tumor	tcga	lusc-tumor	3
TCGA-77-A5GH-01A-11R-A27Q-07	lusc	tumor	tcga	lusc-tumor	31
TCGA-63-A5MW-01A-11R-A26W-07	lusc	tumor	tcga	lusc-tumor	38
TCGA-37-4141-01A-02R-1100-07	lusc	tumor	tcga	lusc-tumor	8
TCGA-18-5595-01A-01R-1635-07	lusc	tumor	tcga	lusc-tumor	21
TCGA-NC-A5HQ-01A-11R-A26W-07	lusc	tumor	tcga	lusc-tumor	21
TCGA-39-5036-01A-01R-1443-07	lusc	tumor	tcga	lusc-tumor	7
TCGA-LA-A7SW-01A-11R-A405-07	lusc	tumor	tcga	lusc-tumor	31
TCGA-NC-A5HP-01A-11R-A26W-07	lusc	tumor	tcga	lusc-tumor	21
TCGA-21-1079-01A-01R-0692-07	lusc	tumor	tcga	lusc-tumor	31
TCGA-85-8481-01A-11R-2326-07	lusc	tumor	tcga	lusc-tumor	31
TCGA-22-5481-01A-31R-1949-07	lusc	tumor	tcga	lusc-tumor	17
TCGA-33-AASJ-01A-11R-A405-07	lusc	tumor	tcga	lusc-tumor	32
TCGA-68-A59J-01A-21R-A26W-07	lusc	tumor	tcga	lusc-tumor	21
TCGA-33-4587-01A-11R-2125-07	lusc	tumor	tcga	lusc-tumor	38
TCGA-63-7023-01A-11R-1949-07	lusc	tumor	tcga	lusc-tumor	9
TCGA-56-8305-01A-11R-2296-07	lusc	tumor	tcga	lusc-tumor	32
TCGA-85-8354-01A-31R-2326-07	lusc	tumor	tcga	lusc-tumor	32
TCGA-77-8009-01A-11R-2187-07	lusc	tumor	tcga	lusc-tumor	38
TCGA-34-5231-01A-21R-1820-07	lusc	tumor	tcga	lusc-tumor	32
TCGA-33-AASB-01A-11R-A405-07	lusc	tumor	tcga	lusc-tumor	8
TCGA-34-2596-01A-01R-0851-07	lusc	tumor	tcga	lusc-tumor	38
TCGA-63-A5MV-01A-21R-A26W-07	lusc	tumor	tcga	lusc-tumor	21
TCGA-52-7809-01A-21R-2125-07	lusc	tumor	tcga	lusc-tumor	38
TCGA-85-8582-01A-21R-2403-07	lusc	tumor	tcga	lusc-tumor	31
TCGA-60-2715-01A-01R-0851-07	lusc	tumor	tcga	lusc-tumor	3
TCGA-66-2790-01A-01R-0980-07	lusc	tumor	tcga	lusc-tumor	31
TCGA-18-3414-01A-01R-0980-07	lusc	tumor	tcga	lusc-tumor	38
TCGA-66-2737-01A-01R-0980-07	lusc	tumor	tcga	lusc-tumor	38
TCGA-56-8624-01A-11R-2403-07	lusc	tumor	tcga	lusc-tumor	21
TCGA-22-1000-01A-01R-A32Z-07	lusc	tumor	tcga	lusc-tumor	42
TCGA-21-1078-01A-01R-0692-07	lusc	tumor	tcga	lusc-tumor	7
TCGA-92-8064-01A-11R-2247-07	lusc	tumor	tcga	lusc-tumor	3
TCGA-56-5897-01A-11R-1635-07	lusc	tumor	tcga	lusc-tumor	31
TCGA-18-3419-01A-01R-0980-07	lusc	tumor	tcga	lusc-tumor	38
TCGA-34-5234-01A-01R-1635-07	lusc	tumor	tcga	lusc-tumor	8
TCGA-56-8304-01A-11R-2326-07	lusc	tumor	tcga	lusc-tumor	32
TCGA-18-4083-01A-01R-1100-07	lusc	tumor	tcga	lusc-tumor	32
TCGA-68-8250-01A-11R-2296-07	lusc	tumor	tcga	lusc-tumor	38
TCGA-21-1076-01A-02R-0692-07	lusc	tumor	tcga	lusc-tumor	42
TCGA-52-7811-01A-11R-2125-07	lusc	tumor	tcga	lusc-tumor	7
TCGA-56-7223-01A-11R-2045-07	lusc	tumor	tcga	lusc-tumor	38
TCGA-56-A4ZK-01A-11R-A262-07	lusc	tumor	tcga	lusc-tumor	38
TCGA-66-2727-01A-01R-0980-07	lusc	tumor	tcga	lusc-tumor	32
TCGA-NC-A5HL-01A-11R-A26W-07	lusc	tumor	tcga	lusc-tumor	8
TCGA-85-8288-01A-11R-2296-07	lusc	tumor	tcga	lusc-tumor	38
TCGA-66-2788-01A-01R-0980-07	lusc	tumor	tcga	lusc-tumor	38
TCGA-34-8456-01A-21R-2326-07	lusc	tumor	tcga	lusc-tumor	32
TCGA-85-7843-01A-11R-2125-07	lusc	tumor	tcga	lusc-tumor	38
TCGA-34-5241-01A-01R-1443-07	lusc	tumor	tcga	lusc-tumor	21
TCGA-43-8115-01A-11R-2247-07	lusc	tumor	tcga	lusc-tumor	3
TCGA-77-8154-01A-11R-2247-07	lusc	tumor	tcga	lusc-tumor	32
TCGA-37-4130-01A-01R-1100-07	lusc	tumor	tcga	lusc-tumor	7
TCGA-92-7340-01A-21R-2045-07	lusc	tumor	tcga	lusc-tumor	38
TCGA-43-6771-01A-11R-1820-07	lusc	tumor	tcga	lusc-tumor	31
TCGA-60-2710-01A-01R-0851-07	lusc	tumor	tcga	lusc-tumor	38
TCGA-56-7582-01A-11R-2045-07	lusc	tumor	tcga	lusc-tumor	38
TCGA-56-6545-01A-11R-1820-07	lusc	tumor	tcga	lusc-tumor	42
TCGA-98-8022-01A-11R-2247-07	lusc	tumor	tcga	lusc-tumor	21
TCGA-56-A4BY-01A-11R-A24H-07	lusc	tumor	tcga	lusc-tumor	38
TCGA-NC-A5HR-01A-21R-A26W-07	lusc	tumor	tcga	lusc-tumor	40
TCGA-66-2770-01A-01R-0851-07	lusc	tumor	tcga	lusc-tumor	21
TCGA-94-7557-01A-11R-2125-07	lusc	tumor	tcga	lusc-tumor	31
TCGA-58-8386-01A-11R-2296-07	lusc	tumor	tcga	lusc-tumor	3
TCGA-33-4586-01A-01R-1443-07	lusc	tumor	tcga	lusc-tumor	38
TCGA-52-7810-01A-11R-2125-07	lusc	tumor	tcga	lusc-tumor	9
TCGA-58-8388-01A-11R-2326-07	lusc	tumor	tcga	lusc-tumor	31
TCGA-60-2706-01A-01R-0851-07	lusc	tumor	tcga	lusc-tumor	3
TCGA-51-4080-01A-01R-1100-07	lusc	tumor	tcga	lusc-tumor	38
TCGA-98-A53J-01A-11R-A26W-07	lusc	tumor	tcga	lusc-tumor	31
TCGA-34-7107-01A-11R-1949-07	lusc	tumor	tcga	lusc-tumor	20
TCGA-85-8351-01A-11R-2296-07	lusc	tumor	tcga	lusc-tumor	31
TCGA-34-5929-01A-11R-1820-07	lusc	tumor	tcga	lusc-tumor	38
TCGA-85-A510-01A-11R-A26W-07	lusc	tumor	tcga	lusc-tumor	38
TCGA-94-8491-01A-11R-2326-07	lusc	tumor	tcga	lusc-tumor	20
TCGA-56-8622-01A-11R-2403-07	lusc	tumor	tcga	lusc-tumor	20
TCGA-56-8626-01A-11R-2403-07	lusc	tumor	tcga	lusc-tumor	21
TCGA-34-5928-01A-11R-1820-07	lusc	tumor	tcga	lusc-tumor	38
TCGA-34-5236-01A-21R-1820-07	lusc	tumor	tcga	lusc-tumor	7
TCGA-52-7812-01A-11R-2125-07	lusc	tumor	tcga	lusc-tumor	32
TCGA-63-A5ML-01A-31R-A27Q-07	lusc	tumor	tcga	lusc-tumor	21
TCGA-66-2795-01A-02R-0980-07	lusc	tumor	tcga	lusc-tumor	32
TCGA-94-8035-01A-11R-2247-07	lusc	tumor	tcga	lusc-tumor	32
TCGA-85-7698-01A-11R-2125-07	lusc	tumor	tcga	lusc-tumor	31
TCGA-22-4601-01A-01R-1443-07	lusc	tumor	tcga	lusc-tumor	3
TCGA-66-2793-01A-01R-1201-07	lusc	tumor	tcga	lusc-tumor	38
TCGA-58-8392-01A-11R-2326-07	lusc	tumor	tcga	lusc-tumor	21
TCGA-63-7021-01A-11R-1949-07	lusc	tumor	tcga	lusc-tumor	20
TCGA-85-7844-01A-11R-2125-07	lusc	tumor	tcga	lusc-tumor	38
TCGA-63-A5MI-01A-12R-A27Q-07	lusc	tumor	tcga	lusc-tumor	32
TCGA-85-A4PA-01A-11R-A24Z-07	lusc	tumor	tcga	lusc-tumor	27
TCGA-43-2581-01A-01R-0851-07	lusc	tumor	tcga	lusc-tumor	3
TCGA-56-7579-01A-11R-2045-07	lusc	tumor	tcga	lusc-tumor	32
TCGA-77-A5G3-01A-31R-A27Q-07	lusc	tumor	tcga	lusc-tumor	38
TCGA-77-A5G1-01A-11R-A27Q-07	lusc	tumor	tcga	lusc-tumor	31
TCGA-94-A5I6-01A-21R-A27Q-07	lusc	tumor	tcga	lusc-tumor	38
TCGA-NK-A5D1-01A-11R-A26W-07	lusc	tumor	tcga	lusc-tumor	21
TCGA-33-AASI-01A-22R-A405-07	lusc	tumor	tcga	lusc-tumor	31
TCGA-77-6843-01A-11R-1949-07	lusc	tumor	tcga	lusc-tumor	38
TCGA-22-5489-01A-01R-1635-07	lusc	tumor	tcga	lusc-tumor	31
TCGA-22-A5C4-01A-12R-A27Q-07	lusc	tumor	tcga	lusc-tumor	8
TCGA-92-7341-01A-31R-2045-07	lusc	tumor	tcga	lusc-tumor	31
TCGA-21-1076-01A-01R-0692-07	lusc	tumor	tcga	lusc-tumor	42
TCGA-56-8309-01A-11R-2296-07	lusc	tumor	tcga	lusc-tumor	31
TCGA-70-6723-01A-11R-1820-07	lusc	tumor	tcga	lusc-tumor	20
TCGA-22-4594-01A-01R-1201-07	lusc	tumor	tcga	lusc-tumor	3
TCGA-56-A4BX-01A-11R-A24H-07	lusc	tumor	tcga	lusc-tumor	21
TCGA-85-A50Z-01A-21R-A262-07	lusc	tumor	tcga	lusc-tumor	32
TCGA-21-1071-01A-01R-0692-07	lusc	tumor	tcga	lusc-tumor	21
TCGA-43-7657-01A-31R-2125-07	lusc	tumor	tcga	lusc-tumor	38
TCGA-O2-A5IB-01A-11R-A27Q-07	lusc	tumor	tcga	lusc-tumor	38
TCGA-77-8130-01A-11R-2247-07	lusc	tumor	tcga	lusc-tumor	31
TCGA-NC-A5HI-01A-11R-A26W-07	lusc	tumor	tcga	lusc-tumor	21
TCGA-60-2721-01A-01R-0851-07	lusc	tumor	tcga	lusc-tumor	3
TCGA-63-A5MG-01A-12R-A27Q-07	lusc	tumor	tcga	lusc-tumor	23
TCGA-66-2769-01A-02R-0851-07	lusc	tumor	tcga	lusc-tumor	9
TCGA-94-7943-01A-11R-2187-07	lusc	tumor	tcga	lusc-tumor	3
TCGA-66-2754-01A-01R-0980-07	lusc	tumor	tcga	lusc-tumor	32
TCGA-46-3767-01A-01R-0980-07	lusc	tumor	tcga	lusc-tumor	38
TCGA-98-8021-01A-11R-2247-07	lusc	tumor	tcga	lusc-tumor	21
TCGA-22-5492-01A-01R-1635-07	lusc	tumor	tcga	lusc-tumor	3
TCGA-66-2777-01A-01R-1201-07	lusc	tumor	tcga	lusc-tumor	3
TCGA-77-8148-01A-11R-2247-07	lusc	tumor	tcga	lusc-tumor	32
TCGA-85-6560-01A-11R-1820-07	lusc	tumor	tcga	lusc-tumor	38
TCGA-22-1011-01A-01R-0692-07	lusc	tumor	tcga	lusc-tumor	21
TCGA-22-5473-01A-01R-1635-07	lusc	tumor	tcga	lusc-tumor	7
TCGA-98-A539-01A-31R-A262-07	lusc	tumor	tcga	lusc-tumor	7
TCGA-85-6798-01A-11R-1949-07	lusc	tumor	tcga	lusc-tumor	7
TCGA-77-7337-01A-21R-2045-07	lusc	tumor	tcga	lusc-tumor	9
TCGA-77-8143-01A-11R-2247-07	lusc	tumor	tcga	lusc-tumor	7
TCGA-77-8156-01A-11R-2247-07	lusc	tumor	tcga	lusc-tumor	32
TCGA-21-A5DI-01A-31R-A26W-07	lusc	tumor	tcga	lusc-tumor	31
TCGA-98-A538-01A-11R-A262-07	lusc	tumor	tcga	lusc-tumor	3
TCGA-56-A49D-01A-11R-A24H-07	lusc	tumor	tcga	lusc-tumor	32
TCGA-39-5019-01A-01R-1820-07	lusc	tumor	tcga	lusc-tumor	38
TCGA-39-5040-01A-21R-2125-07	lusc	tumor	tcga	lusc-tumor	23
TCGA-85-A53L-01A-21R-A26W-07	lusc	tumor	tcga	lusc-tumor	31
TCGA-77-A5G7-01B-11R-A27Q-07	lusc	tumor	tcga	lusc-tumor	32
TCGA-63-A5MM-01A-11R-A26W-07	lusc	tumor	tcga	lusc-tumor	31
TCGA-37-3789-01A-01R-0980-07	lusc	tumor	tcga	lusc-tumor	38
TCGA-37-3783-01A-01R-1201-07	lusc	tumor	tcga	lusc-tumor	32
TCGA-66-2763-01A-01R-0851-07	lusc	tumor	tcga	lusc-tumor	32
TCGA-63-A5MJ-01A-11R-A27Q-07	lusc	tumor	tcga	lusc-tumor	32
TCGA-68-7757-01B-11R-2296-07	lusc	tumor	tcga	lusc-tumor	3
TCGA-85-8664-01A-11R-2403-07	lusc	tumor	tcga	lusc-tumor	32
TCGA-43-A475-01A-11R-A24H-07	lusc	tumor	tcga	lusc-tumor	21
TCGA-56-8082-01A-11R-2247-07	lusc	tumor	tcga	lusc-tumor	38
TCGA-33-AAS8-01A-11R-A405-07	lusc	tumor	tcga	lusc-tumor	32
TCGA-56-8628-01A-11R-2403-07	lusc	tumor	tcga	lusc-tumor	38
TCGA-98-A53I-01A-31R-A262-07	lusc	tumor	tcga	lusc-tumor	3
TCGA-37-4132-01A-01R-1100-07-1	lusc	tumor	tcga	lusc-tumor	9
TCGA-22-5482-01A-01R-1635-07	lusc	tumor	tcga	lusc-tumor	7
TCGA-85-8052-01A-11R-2247-07	lusc	tumor	tcga	lusc-tumor	7
TCGA-NC-A5HK-01A-11R-A26W-07	lusc	tumor	tcga	lusc-tumor	21
TCGA-56-8629-01A-11R-2403-07	lusc	tumor	tcga	lusc-tumor	20
TCGA-56-A4BW-01A-11R-A24H-07	lusc	tumor	tcga	lusc-tumor	21
TCGA-66-2757-01A-01R-0851-07	lusc	tumor	tcga	lusc-tumor	32
TCGA-43-7656-01A-11R-2125-07	lusc	tumor	tcga	lusc-tumor	3
TCGA-18-3409-01A-01R-0980-07	lusc	tumor	tcga	lusc-tumor	17
TCGA-43-3394-01A-01R-0980-07	lusc	tumor	tcga	lusc-tumor	38
TCGA-85-8580-01A-31R-2403-07	lusc	tumor	tcga	lusc-tumor	38
TCGA-34-5927-01A-11R-1820-07	lusc	tumor	tcga	lusc-tumor	38
TCGA-60-2725-01A-01R-1201-07	lusc	tumor	tcga	lusc-tumor	38
TCGA-58-A46M-01A-11R-A24H-07	lusc	tumor	tcga	lusc-tumor	21
TCGA-66-2789-01A-01R-0980-07	lusc	tumor	tcga	lusc-tumor	38
TCGA-77-8136-01A-11R-2247-07	lusc	tumor	tcga	lusc-tumor	3
TCGA-56-8307-01A-11R-2296-07	lusc	tumor	tcga	lusc-tumor	38
TCGA-77-7140-01A-41R-2045-07	lusc	tumor	tcga	lusc-tumor	32
TCGA-NC-A5HE-01A-11R-A26W-07	lusc	tumor	tcga	lusc-tumor	32
TCGA-43-6773-01A-41R-1949-07	lusc	tumor	tcga	lusc-tumor	21
TCGA-77-8007-01A-11R-2187-07	lusc	tumor	tcga	lusc-tumor	23
TCGA-98-A53C-01A-11R-A262-07	lusc	tumor	tcga	lusc-tumor	3
TCGA-77-8138-01A-11R-2247-07	lusc	tumor	tcga	lusc-tumor	31
TCGA-51-4079-01A-01R-1100-07	lusc	tumor	tcga	lusc-tumor	38
TCGA-22-5483-01A-01R-1820-07	lusc	tumor	tcga	lusc-tumor	32
TCGA-85-8277-01A-11R-2296-07	lusc	tumor	tcga	lusc-tumor	32
TCGA-66-2759-01A-01R-0851-07	lusc	tumor	tcga	lusc-tumor	38
TCGA-77-6845-01A-11R-1949-07	lusc	tumor	tcga	lusc-tumor	3
TCGA-22-4604-01A-01R-1201-07	lusc	tumor	tcga	lusc-tumor	32
TCGA-46-6025-01A-11R-1820-07	lusc	tumor	tcga	lusc-tumor	32
TCGA-18-3416-01A-01R-0980-07	lusc	tumor	tcga	lusc-tumor	21
TCGA-22-5477-01A-01R-1635-07	lusc	tumor	tcga	lusc-tumor	8
TCGA-22-0944-01A-01R-0692-07	lusc	tumor	tcga	lusc-tumor	31
TCGA-85-A4QQ-01A-41R-A262-07	lusc	tumor	tcga	lusc-tumor	21
TCGA-18-3408-01A-01R-0980-07	lusc	tumor	tcga	lusc-tumor	8
TCGA-22-4599-01A-01R-1443-07	lusc	tumor	tcga	lusc-tumor	38
TCGA-22-5478-01A-01R-1635-07	lusc	tumor	tcga	lusc-tumor	3
GTEX-13111-0726-SM-5DUVE	colon	normal	gtex	colon-normal	4
GTEX-12ZZW-2426-SM-5DUWE	colon	normal	gtex	colon-normal	42
GTEX-11ONC-2026-SM-5HL61	colon	normal	gtex	colon-normal	41
GTEX-131XE-0826-SM-5HL9W	colon	normal	gtex	colon-normal	5
GTEX-14BMU-1326-SM-5RQIH	colon	normal	gtex	colon-normal	5
GTEX-11P7K-1526-SM-5EGI7	colon	normal	gtex	colon-normal	4
GTEX-ZYFG-1926-SM-5GID5	colon	normal	gtex	colon-normal	5
GTEX-WFON-1426-SM-4LVMT	colon	normal	gtex	colon-normal	4
GTEX-1399R-2226-SM-5P9JB	colon	normal	gtex	colon-normal	4
GTEX-13O3P-2326-SM-5KM55	colon	normal	gtex	colon-normal	21
GTEX-11EQ9-1426-SM-5987G	colon	normal	gtex	colon-normal	43
GTEX-U3ZH-1326-SM-4DXSF	colon	normal	gtex	colon-normal	5
GTEX-13G51-2126-SM-5IJD9	colon	normal	gtex	colon-normal	41
GTEX-YJ8O-1426-SM-5PNV9	colon	normal	gtex	colon-normal	41
GTEX-139TS-2226-SM-5J2N1	colon	normal	gtex	colon-normal	41
GTEX-PLZ5-1126-SM-3P613	colon	normal	gtex	colon-normal	4
GTEX-139TS-1926-SM-5IJFO	colon	normal	gtex	colon-normal	4
GTEX-QLQW-0426-SM-447A7	colon	normal	gtex	colon-normal	4
GTEX-S7SF-1926-SM-4AT5B	colon	normal	gtex	colon-normal	4
GTEX-131YS-2926-SM-5EGKI	colon	normal	gtex	colon-normal	5
GTEX-S4P3-1226-SM-4AD4Y	colon	normal	gtex	colon-normal	4
GTEX-ZP4G-1726-SM-4WWCM	colon	normal	gtex	colon-normal	4
GTEX-ZPU1-1926-SM-57WDT	colon	normal	gtex	colon-normal	5
GTEX-P4QT-1426-SM-3NMCX	colon	normal	gtex	colon-normal	4
GTEX-ZLFU-1426-SM-4WWEU	colon	normal	gtex	colon-normal	5
GTEX-ZPU1-1726-SM-4WWFV	colon	normal	gtex	colon-normal	41
GTEX-1399U-1926-SM-5IFH7	colon	normal	gtex	colon-normal	4
GTEX-147F3-1926-SM-5SIB9	colon	normal	gtex	colon-normal	4
GTEX-11ZTS-1526-SM-5N9G7	colon	normal	gtex	colon-normal	41
GTEX-XXEK-1926-SM-4BRVD	colon	normal	gtex	colon-normal	5
GTEX-Q734-1126-SM-48TZY	colon	normal	gtex	colon-normal	4
GTEX-XXEK-1826-SM-4BRVC	colon	normal	gtex	colon-normal	5
GTEX-111VG-2226-SM-5N9DU	colon	normal	gtex	colon-normal	21
GTEX-13FHO-2726-SM-5K7VG	colon	normal	gtex	colon-normal	41
GTEX-111YS-1626-SM-5GZZ9	colon	normal	gtex	colon-normal	5
GTEX-XUJ4-2126-SM-4BOOX	colon	normal	gtex	colon-normal	41
GTEX-11P82-1026-SM-5BC5J	colon	normal	gtex	colon-normal	4
GTEX-ZYFG-1826-SM-5GZWX	colon	normal	gtex	colon-normal	41
GTEX-ZYT6-2826-SM-5GICX	colon	normal	gtex	colon-normal	41
GTEX-WFON-1326-SM-4LVMN	colon	normal	gtex	colon-normal	21
GTEX-Y9LG-1526-SM-4WWDR	colon	normal	gtex	colon-normal	4
GTEX-U4B1-1126-SM-4DXV3	colon	normal	gtex	colon-normal	4
GTEX-Q2AI-0926-SM-48U1F	colon	normal	gtex	colon-normal	4
GTEX-145MO-2626-SM-5QGPD	colon	normal	gtex	colon-normal	41
GTEX-PWN1-1426-SM-48TDF	colon	normal	gtex	colon-normal	4
GTEX-11TUW-2326-SM-5EQMO	colon	normal	gtex	colon-normal	41
GTEX-146FQ-1926-SM-5NQBY	colon	normal	gtex	colon-normal	4
GTEX-Y8LW-1226-SM-4WWDP	colon	normal	gtex	colon-normal	5
GTEX-12KS4-2326-SM-5EGJB	colon	normal	gtex	colon-normal	41
GTEX-Z93S-2426-SM-5HL8N	colon	normal	gtex	colon-normal	41
GTEX-WFG7-1626-SM-4LVMF	colon	normal	gtex	colon-normal	5
GTEX-WQUQ-2526-SM-4MVNO	colon	normal	gtex	colon-normal	5
GTEX-13O61-1626-SM-5KM3T	colon	normal	gtex	colon-normal	43
GTEX-XUZC-1526-SM-4BRV4	colon	normal	gtex	colon-normal	41
GTEX-ZY6K-1226-SM-5GZYL	colon	normal	gtex	colon-normal	5
GTEX-Y3I4-1426-SM-4TT9C	colon	normal	gtex	colon-normal	41
GTEX-QLQ7-1126-SM-4R1KN	colon	normal	gtex	colon-normal	5
GTEX-RU1J-1326-SM-46MUL	colon	normal	gtex	colon-normal	5
GTEX-11ZU8-1126-SM-5EQ5K	colon	normal	gtex	colon-normal	41
GTEX-147GR-2826-SM-5RQK8	colon	normal	gtex	colon-normal	5
GTEX-R55G-1226-SM-48FDC	colon	normal	gtex	colon-normal	4
GTEX-XYKS-2226-SM-4E3IU	colon	normal	gtex	colon-normal	5
GTEX-145LS-2726-SM-5Q5D8	colon	normal	gtex	colon-normal	5
GTEX-14E6E-1526-SM-5RQIG	colon	normal	gtex	colon-normal	4
GTEX-YB5E-1626-SM-5IFIQ	colon	normal	gtex	colon-normal	4
GTEX-13OVJ-1826-SM-5KM2D	colon	normal	gtex	colon-normal	21
GTEX-13PVQ-2726-SM-5L3H7	colon	normal	gtex	colon-normal	41
GTEX-11TT1-0926-SM-5GU5M	colon	normal	gtex	colon-normal	7
GTEX-11I78-1326-SM-5PNY9	colon	normal	gtex	colon-normal	5
GTEX-1122O-1426-SM-5H11R	colon	normal	gtex	colon-normal	5
GTEX-11LCK-2026-SM-5A5MA	colon	normal	gtex	colon-normal	4
GTEX-ZVT3-2826-SM-5GU6A	colon	normal	gtex	colon-normal	5
GTEX-X15G-1326-SM-4PQZJ	colon	normal	gtex	colon-normal	5
GTEX-R53T-1326-SM-48FCQ	colon	normal	gtex	colon-normal	4
GTEX-ZZ64-0826-SM-5E449	colon	normal	gtex	colon-normal	41
GTEX-X3Y1-1726-SM-4PQZL	colon	normal	gtex	colon-normal	5
GTEX-S3XE-1126-SM-4AD4N	colon	normal	gtex	colon-normal	5
GTEX-11DXY-2026-SM-5N9CZ	colon	normal	gtex	colon-normal	21
GTEX-1212Z-1826-SM-5FQSH	colon	normal	gtex	colon-normal	41
GTEX-WI4N-2226-SM-4OOS9	colon	normal	gtex	colon-normal	21
GTEX-14E6E-1726-SM-5S2R6	colon	normal	gtex	colon-normal	5
GTEX-13CF3-1326-SM-5LZXZ	colon	normal	gtex	colon-normal	5
GTEX-13OW5-2826-SM-5KM1G	colon	normal	gtex	colon-normal	41
GTEX-13FTW-2126-SM-5K7YG	colon	normal	gtex	colon-normal	41
GTEX-X5EB-0926-SM-46MVT	colon	normal	gtex	colon-normal	5
GTEX-11DXX-1826-SM-5H126	colon	normal	gtex	colon-normal	4
GTEX-WFG7-1526-SM-4LVMG	colon	normal	gtex	colon-normal	4
GTEX-WYVS-1126-SM-4SOJX	colon	normal	gtex	colon-normal	5
GTEX-131XG-1526-SM-5GCNQ	colon	normal	gtex	colon-normal	5
GTEX-13O61-1526-SM-5KM3P	colon	normal	gtex	colon-normal	5
GTEX-XGQ4-1226-SM-4AT67	colon	normal	gtex	colon-normal	5
GTEX-XUW1-1826-SM-4BOQD	colon	normal	gtex	colon-normal	41
GTEX-11ZTT-1626-SM-5EQKR	colon	normal	gtex	colon-normal	41
GTEX-XUJ4-2026-SM-4BOOW	colon	normal	gtex	colon-normal	4
GTEX-RWS6-1826-SM-47JXX	colon	normal	gtex	colon-normal	5
GTEX-117XS-2226-SM-5GIE1	colon	normal	gtex	colon-normal	41
GTEX-145MO-2426-SM-5NQ9W	colon	normal	gtex	colon-normal	41
GTEX-ZTSS-1226-SM-51MSZ	colon	normal	gtex	colon-normal	41
GTEX-12WSL-1826-SM-5LZW9	colon	normal	gtex	colon-normal	5
GTEX-Y3I4-1126-SM-4TT7Y	colon	normal	gtex	colon-normal	41
GTEX-12BJ1-2026-SM-5FQUH	colon	normal	gtex	colon-normal	5
GTEX-13D11-0626-SM-5LZYY	colon	normal	gtex	colon-normal	5
GTEX-13S86-1626-SM-5Q5C5	colon	normal	gtex	colon-normal	5
GTEX-117YX-0826-SM-5H11J	colon	normal	gtex	colon-normal	5
GTEX-QDVJ-1326-SM-48U1X	colon	normal	gtex	colon-normal	5
GTEX-13OVG-1426-SM-5K7VP	colon	normal	gtex	colon-normal	43
GTEX-PLZ6-0926-SM-3P5ZQ	colon	normal	gtex	colon-normal	4
GTEX-145MN-1726-SM-5SIA6	colon	normal	gtex	colon-normal	4
GTEX-11DXZ-1626-SM-5GIDI	colon	normal	gtex	colon-normal	41
GTEX-YJ8A-1726-SM-5P9IQ	colon	normal	gtex	colon-normal	5
GTEX-TML8-1326-SM-4DXTO	colon	normal	gtex	colon-normal	4
GTEX-SNOS-1226-SM-4DM5H	colon	normal	gtex	colon-normal	4
GTEX-111CU-1426-SM-5GZYP	colon	normal	gtex	colon-normal	4
GTEX-ZLV1-1326-SM-4WWER	colon	normal	gtex	colon-normal	5
GTEX-13CF3-1426-SM-5K7YY	colon	normal	gtex	colon-normal	5
GTEX-ZP4G-1526-SM-57WE5	colon	normal	gtex	colon-normal	5
GTEX-144GM-1226-SM-5LU52	colon	normal	gtex	colon-normal	5
GTEX-13CF2-1826-SM-5N9GK	colon	normal	gtex	colon-normal	41
GTEX-11TUW-2026-SM-5EQL8	colon	normal	gtex	colon-normal	41
GTEX-139T6-1426-SM-5P9J7	colon	normal	gtex	colon-normal	5
GTEX-147JS-2526-SM-5S2Q8	colon	normal	gtex	colon-normal	21
GTEX-PWOO-1326-SM-48TCJ	colon	normal	gtex	colon-normal	5
GTEX-TKQ1-0626-SM-4DXTS	colon	normal	gtex	colon-normal	5
GTEX-OXRL-1426-SM-3NM9E	colon	normal	gtex	colon-normal	5
GTEX-11TT1-1026-SM-5PNW7	colon	normal	gtex	colon-normal	20
GTEX-ZYWO-1626-SM-5E44H	colon	normal	gtex	colon-normal	4
GTEX-XAJ8-0426-SM-47JYJ	colon	normal	gtex	colon-normal	5
GTEX-14C5O-2626-SM-5RQI5	colon	normal	gtex	colon-normal	41
GTEX-13U4I-2626-SM-5SI9C	colon	normal	gtex	colon-normal	41
GTEX-ZF2S-1926-SM-4WWAN	colon	normal	gtex	colon-normal	4
GTEX-14AS3-1126-SM-5Q5CR	colon	normal	gtex	colon-normal	5
GTEX-SE5C-1526-SM-4BRWU	colon	normal	gtex	colon-normal	5
GTEX-ZAB5-1426-SM-5HL9D	colon	normal	gtex	colon-normal	41
GTEX-WQUQ-2626-SM-4MVNP	colon	normal	gtex	colon-normal	5
GTEX-ZYFC-2626-SM-5NQ6S	colon	normal	gtex	colon-normal	41
GTEX-WHWD-1526-SM-4OORV	colon	normal	gtex	colon-normal	5
GTEX-YEC4-1926-SM-5IFHJ	colon	normal	gtex	colon-normal	41
GTEX-14BMV-2426-SM-5S2PP	colon	normal	gtex	colon-normal	21
GTEX-12ZZY-2726-SM-5EQ45	colon	normal	gtex	colon-normal	41
GTEX-1399S-1926-SM-5J2M5	colon	normal	gtex	colon-normal	4
GTEX-1211K-1726-SM-5FQUJ	colon	normal	gtex	colon-normal	4
GTEX-11TTK-2426-SM-5PNYO	colon	normal	gtex	colon-normal	41
GTEX-ZPCL-1826-SM-57WF1	colon	normal	gtex	colon-normal	4
GTEX-13D11-0826-SM-5KLZJ	colon	normal	gtex	colon-normal	4
GTEX-11P81-1426-SM-5P9JN	colon	normal	gtex	colon-normal	5
GTEX-ZXES-1726-SM-5E43G	colon	normal	gtex	colon-normal	41
GTEX-11PRG-2026-SM-5GU5F	colon	normal	gtex	colon-normal	41
GTEX-139D8-2926-SM-5IJBM	colon	normal	gtex	colon-normal	21
GTEX-WHPG-1626-SM-4M1ZL	colon	normal	gtex	colon-normal	5
GTEX-SNMC-1126-SM-4DM5M	colon	normal	gtex	colon-normal	5
GTEX-132AR-2726-SM-5PNVN	colon	normal	gtex	colon-normal	4
GTEX-139T6-1326-SM-5IFFO	colon	normal	gtex	colon-normal	4
GTEX-WH7G-1326-SM-4LVMS	colon	normal	gtex	colon-normal	5
GTEX-XBEW-1926-SM-4SOJO	colon	normal	gtex	colon-normal	4
GTEX-X15G-1526-SM-4PQZM	colon	normal	gtex	colon-normal	41
GTEX-111CU-1226-SM-5EGIN	colon	normal	gtex	colon-normal	41
GTEX-X4EO-2726-SM-4E3HS	colon	normal	gtex	colon-normal	41
GTEX-13OW8-2726-SM-5L3FZ	colon	normal	gtex	colon-normal	40
GTEX-UPIC-1726-SM-4IHKG	colon	normal	gtex	colon-normal	4
GTEX-QV31-0826-SM-4R1KR	colon	normal	gtex	colon-normal	4
GTEX-YECK-2826-SM-5IFHF	colon	normal	gtex	colon-normal	41
GTEX-13VXT-2026-SM-5L3EW	colon	normal	gtex	colon-normal	5
GTEX-1128S-1626-SM-5H12O	colon	normal	gtex	colon-normal	5
GTEX-XQ8I-2126-SM-4BOOM	colon	normal	gtex	colon-normal	4
GTEX-12WSD-2626-SM-5EGJE	colon	normal	gtex	colon-normal	41
GTEX-OIZH-1426-SM-3NB1O	colon	normal	gtex	colon-normal	4
GTEX-117YX-0526-SM-5EGJH	colon	normal	gtex	colon-normal	5
GTEX-UJMC-1326-SM-4IHLS	colon	normal	gtex	colon-normal	4
GTEX-NFK9-2026-SM-3LK5K	colon	normal	gtex	colon-normal	5
GTEX-145LT-0926-SM-5LU9C	colon	normal	gtex	colon-normal	4
GTEX-ZC5H-2426-SM-4WAZ6	colon	normal	gtex	colon-normal	41
GTEX-P4PP-1426-SM-3NM9L	colon	normal	gtex	colon-normal	4
GTEX-ZF28-2526-SM-57WFH	colon	normal	gtex	colon-normal	41
GTEX-11EM3-1526-SM-5A5KN	colon	normal	gtex	colon-normal	4
GTEX-YEC3-2426-SM-5IFJR	colon	normal	gtex	colon-normal	5
GTEX-13111-1926-SM-5GCOL	colon	normal	gtex	colon-normal	41
GTEX-ZY6K-1326-SM-5GZWP	colon	normal	gtex	colon-normal	5
GTEX-12ZZZ-2426-SM-5GCNN	colon	normal	gtex	colon-normal	21
GTEX-QDVN-1326-SM-48TZ3	colon	normal	gtex	colon-normal	5
GTEX-12BJ1-2126-SM-5BC5O	colon	normal	gtex	colon-normal	4
GTEX-117YW-1826-SM-5PNY5	colon	normal	gtex	colon-normal	5
GTEX-UJHI-1126-SM-4IHLN	colon	normal	gtex	colon-normal	4
GTEX-Y5LM-1526-SM-4VDTA	colon	normal	gtex	colon-normal	4
GTEX-13O21-2426-SM-5MR4A	colon	normal	gtex	colon-normal	4
GTEX-ZYVF-2826-SM-5GIDK	colon	normal	gtex	colon-normal	5
GTEX-146FH-2426-SM-5Q5EW	colon	normal	gtex	colon-normal	5
GTEX-R55C-1126-SM-48FCJ	colon	normal	gtex	colon-normal	4
GTEX-145LS-2926-SM-5O99G	colon	normal	gtex	colon-normal	41
GTEX-O5YT-1426-SM-3MJHC	colon	normal	gtex	colon-normal	4
GTEX-12WSJ-1426-SM-5GCON	colon	normal	gtex	colon-normal	41
GTEX-WHWD-1226-SM-4OOS1	colon	normal	gtex	colon-normal	4
GTEX-14C39-1626-SM-5S2P4	colon	normal	gtex	colon-normal	21
GTEX-14C38-2626-SM-5RQI4	colon	normal	gtex	colon-normal	23
GTEX-13FHP-2426-SM-5KLZ5	colon	normal	gtex	colon-normal	5
GTEX-ZPIC-2626-SM-57WE2	colon	normal	gtex	colon-normal	5
GTEX-ZVT2-1926-SM-5GU5T	colon	normal	gtex	colon-normal	4
GTEX-ZYY3-2226-SM-5E45A	colon	normal	gtex	colon-normal	21
GTEX-XQ8I-2326-SM-4BOQC	colon	normal	gtex	colon-normal	41
GTEX-ZVP2-1526-SM-5NQ82	colon	normal	gtex	colon-normal	4
GTEX-R55D-1826-SM-48FEF	colon	normal	gtex	colon-normal	4
GTEX-PWCY-1026-SM-48TD4	colon	normal	gtex	colon-normal	4
GTEX-139YR-2126-SM-5KM11	colon	normal	gtex	colon-normal	4
GTEX-147JS-2626-SM-5S2UX	colon	normal	gtex	colon-normal	41
GTEX-XAJ8-0726-SM-47JY5	colon	normal	gtex	colon-normal	5
GTEX-OXRK-1726-SM-3NB16	colon	normal	gtex	colon-normal	4
GTEX-11EQ9-1526-SM-5PNY7	colon	normal	gtex	colon-normal	5
GTEX-Z93S-2626-SM-57WBX	colon	normal	gtex	colon-normal	41
GTEX-13FTW-1826-SM-5IJEN	colon	normal	gtex	colon-normal	4
GTEX-13QBU-1826-SM-5IJG3	colon	normal	gtex	colon-normal	4
GTEX-133LE-1526-SM-5IFEN	colon	normal	gtex	colon-normal	4
GTEX-1122O-1526-SM-5N9CL	colon	normal	gtex	colon-normal	4
GTEX-13PL7-2526-SM-5IFGR	colon	normal	gtex	colon-normal	4
GTEX-11P7K-1826-SM-5HL5A	colon	normal	gtex	colon-normal	5
GTEX-W5WG-2426-SM-4LMI6	colon	normal	gtex	colon-normal	4
GTEX-1399R-2126-SM-5K7WZ	colon	normal	gtex	colon-normal	5
GTEX-T6MO-0826-SM-4DM51	colon	normal	gtex	colon-normal	5
GTEX-WEY5-1426-SM-4LMJ3	colon	normal	gtex	colon-normal	41
GTEX-OHPM-1426-SM-3TW8Y	colon	normal	gtex	colon-normal	4
GTEX-11WQK-2126-SM-5EQME	colon	normal	gtex	colon-normal	41
GTEX-Y8E4-2426-SM-4WWDN	colon	normal	gtex	colon-normal	5
GTEX-1399U-2226-SM-5KLZI	colon	normal	gtex	colon-normal	5
GTEX-ZPIC-2226-SM-57WDX	colon	normal	gtex	colon-normal	4
GTEX-U3ZN-2126-SM-4DXU1	colon	normal	gtex	colon-normal	4
GTEX-14E6C-2226-SM-5QGQG	colon	normal	gtex	colon-normal	41
GTEX-1211K-1826-SM-5EGJ2	colon	normal	gtex	colon-normal	5
GTEX-13OW6-2126-SM-5N9GL	colon	normal	gtex	colon-normal	5
GTEX-XBED-1526-SM-4AT5W	colon	normal	gtex	colon-normal	4
GTEX-14A5H-1626-SM-5SIAN	colon	normal	gtex	colon-normal	41
GTEX-S4UY-0826-SM-4AD4Z	colon	normal	gtex	colon-normal	4
GTEX-ZZ64-0726-SM-5GZX4	colon	normal	gtex	colon-normal	5
GTEX-131XG-1826-SM-5LZV4	colon	normal	gtex	colon-normal	4
GTEX-132AR-2826-SM-5IJFV	colon	normal	gtex	colon-normal	21
GTEX-148VJ-2626-SM-5QGPI	colon	normal	gtex	colon-normal	41
GTEX-1339X-1726-SM-5P9J9	colon	normal	gtex	colon-normal	5
GTEX-XMK1-1726-SM-4B64Z	colon	normal	gtex	colon-normal	4
GTEX-XPVG-1826-SM-4B64X	colon	normal	gtex	colon-normal	4
GTEX-VJYA-2026-SM-4KL1K	colon	normal	gtex	colon-normal	5
GTEX-XUZC-1326-SM-4BRV2	colon	normal	gtex	colon-normal	4
GTEX-148VJ-2426-SM-5NQ9Y	colon	normal	gtex	colon-normal	41
GTEX-11DXZ-1726-SM-5H12M	colon	normal	gtex	colon-normal	4
GTEX-12WSL-1626-SM-5GCMU	colon	normal	gtex	colon-normal	5
GTEX-13OVJ-1726-SM-5IJDZ	colon	normal	gtex	colon-normal	38
GTEX-V955-1726-SM-4JBHF	colon	normal	gtex	colon-normal	5
GTEX-111YS-1826-SM-5GIEP	colon	normal	gtex	colon-normal	5
GTEX-11EMC-1426-SM-5N9E4	colon	normal	gtex	colon-normal	41
GTEX-11P81-1126-SM-5GU5G	colon	normal	gtex	colon-normal	41
GTEX-11I78-1226-SM-5A5K6	colon	normal	gtex	colon-normal	4
GTEX-TKQ2-1326-SM-4DXT9	colon	normal	gtex	colon-normal	5
GTEX-XV7Q-2126-SM-4BRVX	colon	normal	gtex	colon-normal	4
GTEX-11ZVC-2126-SM-5EGJ1	colon	normal	gtex	colon-normal	5
GTEX-13SLW-2826-SM-5Q5ES	colon	normal	gtex	colon-normal	42
GTEX-11ONC-1926-SM-5GU75	colon	normal	gtex	colon-normal	41
GTEX-WOFM-2026-SM-4OOSQ	colon	normal	gtex	colon-normal	4
GTEX-11GS4-1826-SM-5HL4T	colon	normal	gtex	colon-normal	5
GTEX-S341-1426-SM-4AD6U	colon	normal	gtex	colon-normal	5
GTEX-ZTTD-2626-SM-57WEX	colon	normal	gtex	colon-normal	41
GTEX-13W3W-2126-SM-5K7UX	colon	normal	gtex	colon-normal	7
GTEX-ZA64-1426-SM-5CVMC	colon	normal	gtex	colon-normal	5
GTEX-RM2N-0926-SM-48FD1	colon	normal	gtex	colon-normal	4
GTEX-YEC3-2026-SM-4WWFL	colon	normal	gtex	colon-normal	5
GTEX-12WSJ-1526-SM-5GCNI	colon	normal	gtex	colon-normal	5
GTEX-XBED-1726-SM-47JYO	colon	normal	gtex	colon-normal	5
GTEX-13X6K-2726-SM-5O9DG	colon	normal	gtex	colon-normal	5
GTEX-13OW6-2226-SM-5N9FL	colon	normal	gtex	colon-normal	41
GTEX-T5JW-1126-SM-4DM5V	colon	normal	gtex	colon-normal	4
GTEX-11NSD-1626-SM-5986U	colon	normal	gtex	colon-normal	5
GTEX-139UW-2326-SM-5KM1Y	colon	normal	gtex	colon-normal	41
GTEX-ZGAY-2126-SM-4YCFB	colon	normal	gtex	colon-normal	5
GTEX-12KS4-2426-SM-5LU8P	colon	normal	gtex	colon-normal	21
GTEX-144GN-1126-SM-5LU33	colon	normal	gtex	colon-normal	4
GTEX-ZAB4-2426-SM-5HL8A	colon	normal	gtex	colon-normal	41
GTEX-12696-1926-SM-5EGJT	colon	normal	gtex	colon-normal	5
GTEX-14DAR-1526-SM-5RQIX	colon	normal	gtex	colon-normal	4
GTEX-131XE-1026-SM-5EGKE	colon	normal	gtex	colon-normal	41
GTEX-ZV6S-1126-SM-57WE9	colon	normal	gtex	colon-normal	41
GTEX-13QBU-2026-SM-5KLZB	colon	normal	gtex	colon-normal	41
GTEX-U3ZM-1126-SM-4DXUB	colon	normal	gtex	colon-normal	4
GTEX-ZT9W-1726-SM-51MS3	colon	normal	gtex	colon-normal	5
GTEX-13PVR-1726-SM-5Q5EC	colon	normal	gtex	colon-normal	5
GTEX-YF7O-1726-SM-5IFJ9	colon	normal	gtex	colon-normal	4
GTEX-ZAJG-2626-SM-5S2NU	colon	normal	gtex	colon-normal	41
GTEX-ZTSS-1126-SM-5985O	colon	normal	gtex	colon-normal	4
GTEX-QCQG-1626-SM-48U26	colon	normal	gtex	colon-normal	4
GTEX-ZG7Y-1826-SM-4WWD3	colon	normal	gtex	colon-normal	5
GTEX-13PL7-2426-SM-5J2N3	colon	normal	gtex	colon-normal	41
GTEX-Y114-1526-SM-4TT79	colon	normal	gtex	colon-normal	41
GTEX-ZVT2-1726-SM-51MRO	colon	normal	gtex	colon-normal	5
GTEX-Y114-1626-SM-4TT7I	colon	normal	gtex	colon-normal	5
GTEX-13FH7-1626-SM-5J2O9	colon	normal	gtex	colon-normal	5
GTEX-11GSP-1626-SM-5986N	colon	normal	gtex	colon-normal	41
GTEX-13O1R-2426-SM-5KLZZ	colon	normal	gtex	colon-normal	5
GTEX-12ZZX-2726-SM-5N9FT	colon	normal	gtex	colon-normal	41
GTEX-11O72-2226-SM-5PNW2	colon	normal	gtex	colon-normal	21
GTEX-ZV7C-1526-SM-5NQ72	colon	normal	gtex	colon-normal	4
GTEX-13OVI-2026-SM-5J1MU	colon	normal	gtex	colon-normal	21
GTEX-YF7O-1626-SM-5IFII	colon	normal	gtex	colon-normal	5
GTEX-ZV6S-1226-SM-59HLH	colon	normal	gtex	colon-normal	5
GTEX-Y3IK-1826-SM-4WWDS	colon	normal	gtex	colon-normal	4
GTEX-ZVT4-2626-SM-5N9GJ	colon	normal	gtex	colon-normal	21
GTEX-11DXX-1926-SM-5EGJK	colon	normal	gtex	colon-normal	5
GTEX-13FH7-1526-SM-5J2N6	colon	normal	gtex	colon-normal	5
GTEX-13OVI-2126-SM-5KM3U	colon	normal	gtex	colon-normal	41
GTEX-Y9LG-1326-SM-4VBQB	colon	normal	gtex	colon-normal	41
GTEX-XV7Q-2226-SM-4BRVY	colon	normal	gtex	colon-normal	41
GTEX-ZDTS-2726-SM-5L3E2	colon	normal	gtex	colon-normal	41
GTEX-PX3G-1426-SM-48U1J	colon	normal	gtex	colon-normal	5
GTEX-P78B-1726-SM-3P5ZV	colon	normal	gtex	colon-normal	5
GTEX-11EM3-1626-SM-5N9CO	colon	normal	gtex	colon-normal	41
GTEX-S4Q7-0826-SM-4AD5E	colon	normal	gtex	colon-normal	4
GTEX-14A5I-2426-SM-5Q5CP	colon	normal	gtex	colon-normal	41
GTEX-QMRM-1226-SM-447C6	colon	normal	gtex	colon-normal	5
GTEX-132NY-2726-SM-5PNY2	colon	normal	gtex	colon-normal	41
GTEX-QEL4-1926-SM-4R1JI	colon	normal	gtex	colon-normal	4
GTEX-XUW1-1926-SM-4BOP1	colon	normal	gtex	colon-normal	5
GTEX-Y5LM-1426-SM-5RQJL	colon	normal	gtex	colon-normal	5
GTEX-11WQK-2526-SM-5CVL8	colon	normal	gtex	colon-normal	43
GTEX-11EI6-2626-SM-5PNVT	colon	normal	gtex	colon-normal	41
GTEX-ZAB4-2226-SM-5HL97	colon	normal	gtex	colon-normal	21
GTEX-13U4I-2426-SM-5LU34	colon	normal	gtex	colon-normal	41
GTEX-ZQG8-2426-SM-57WEE	colon	normal	gtex	colon-normal	5
GTEX-14ICL-1226-SM-5S2RD	colon	normal	gtex	colon-normal	5
GTEX-145ME-1126-SM-5SIAT	colon	normal	gtex	colon-normal	5
GTEX-Q2AH-1226-SM-48TZL	colon	normal	gtex	colon-normal	4
GTEX-13VXT-2426-SM-5LU46	colon	normal	gtex	colon-normal	5
GTEX-ZPCL-1626-SM-57WGC	colon	normal	gtex	colon-normal	5
GTEX-WFG8-1726-SM-4LVM6	colon	normal	gtex	colon-normal	5
GTEX-145ME-0826-SM-5O9AF	colon	normal	gtex	colon-normal	5
GTEX-13X6I-2726-SM-5Q5ET	colon	normal	gtex	colon-normal	21
GTEX-13O3O-2526-SM-5L3DR	colon	normal	gtex	colon-normal	21
GTEX-O5YW-1426-SM-3MJHF	colon	normal	gtex	colon-normal	5
GTEX-V955-1626-SM-4JBHJ	colon	normal	gtex	colon-normal	5
GTEX-12WSG-2426-SM-5EQLZ	colon	normal	gtex	colon-normal	41
GTEX-ZLV1-1226-SM-4WWBX	colon	normal	gtex	colon-normal	4
GTEX-13N2G-2226-SM-5IJCU	colon	normal	gtex	colon-normal	41
GTEX-11VI4-1526-SM-5EQKC	colon	normal	gtex	colon-normal	4
GTEX-12C56-0626-SM-5EGGC	colon	normal	gtex	colon-normal	4
GTEX-13OW5-2626-SM-5MR3M	colon	normal	gtex	colon-normal	41
GTEX-ZXES-1626-SM-5NQ7L	colon	normal	gtex	colon-normal	5
GTEX-ZT9W-1826-SM-51MQX	colon	normal	gtex	colon-normal	4
TCGA-CU-A0YN-11A-11R-A10U-07	blca	normal	tcga	blca-normal	5
TCGA-BT-A20N-11A-11R-A14Y-07	blca	normal	tcga	blca-normal	43
TCGA-CU-A0YR-11A-13R-A10U-07	blca	normal	tcga	blca-normal	41
TCGA-K4-A3WV-11A-21R-A22U-07	blca	normal	tcga	blca-normal	33
TCGA-GD-A2C5-11A-11R-A180-07	blca	normal	tcga	blca-normal	42
TCGA-GD-A3OP-11A-11R-A220-07	blca	normal	tcga	blca-normal	43
TCGA-BT-A20U-11A-11R-A14Y-07	blca	normal	tcga	blca-normal	20
TCGA-GC-A3WC-11A-11R-A22U-07	blca	normal	tcga	blca-normal	41
TCGA-BL-A13J-11A-13R-A10U-07	blca	normal	tcga	blca-normal	41
TCGA-BT-A2LB-11A-11R-A18C-07	blca	normal	tcga	blca-normal	43
TCGA-K4-A5RI-11A-11R-A28M-07	blca	normal	tcga	blca-normal	43
TCGA-BT-A20R-11A-11R-A16R-07	blca	normal	tcga	blca-normal	43
TCGA-K4-A54R-11A-11R-A26T-07	blca	normal	tcga	blca-normal	43
TCGA-BT-A20W-11A-11R-A14Y-07	blca	normal	tcga	blca-normal	42
TCGA-BT-A20Q-11A-11R-A14Y-07	blca	normal	tcga	blca-normal	41
TCGA-GC-A3BM-11A-11R-A22U-07	blca	normal	tcga	blca-normal	43
TCGA-GD-A3OQ-11A-21R-A220-07	blca	normal	tcga	blca-normal	42
TCGA-UZ-A9PZ-01A-11R-A42S-07	kirp	tumor	tcga	kirp-tumor	6
TCGA-P4-A5EB-01A-11R-A28H-07	kirp	tumor	tcga	kirp-tumor	6
TCGA-DW-7841-01A-11R-A32Z-07	kirp	tumor	tcga	kirp-tumor	6
TCGA-GL-7773-01A-11R-A32Z-07	kirp	tumor	tcga	kirp-tumor	6
TCGA-2Z-A9J8-01A-11R-A42S-07	kirp	tumor	tcga	kirp-tumor	6
TCGA-HE-A5NF-01A-11R-A26U-07	kirp	tumor	tcga	kirp-tumor	6
TCGA-B9-4617-01A-01R-1193-07	kirp	tumor	tcga	kirp-tumor	6
TCGA-A4-A57E-01A-11R-A26U-07	kirp	tumor	tcga	kirp-tumor	7
TCGA-PJ-A5Z9-01A-11R-A28H-07	kirp	tumor	tcga	kirp-tumor	6
TCGA-A4-8518-01A-11R-2404-07	kirp	tumor	tcga	kirp-tumor	4
TCGA-P4-A5E8-01A-11R-A28H-07	kirp	tumor	tcga	kirp-tumor	33
TCGA-F9-A4JJ-01A-11R-A24Z-07	kirp	tumor	tcga	kirp-tumor	23
TCGA-A4-7732-01A-11R-2139-07	kirp	tumor	tcga	kirp-tumor	6
TCGA-SX-A7SO-01A-11R-A355-07	kirp	tumor	tcga	kirp-tumor	34
TCGA-2Z-A9J9-01A-11R-A42S-07	kirp	tumor	tcga	kirp-tumor	41
TCGA-4A-A93W-01A-11R-A37K-07	kirp	tumor	tcga	kirp-tumor	6
TCGA-B9-A5W7-01A-11R-A31O-07	kirp	tumor	tcga	kirp-tumor	6
TCGA-BQ-7062-01A-11R-1965-07	kirp	tumor	tcga	kirp-tumor	6
TCGA-UZ-A9PV-01A-11R-A42S-07	kirp	tumor	tcga	kirp-tumor	6
TCGA-HE-7128-01A-11R-1965-07	kirp	tumor	tcga	kirp-tumor	42
TCGA-BQ-5893-01A-11R-1592-07	kirp	tumor	tcga	kirp-tumor	6
TCGA-G7-A4TM-01A-11R-A31O-07	kirp	tumor	tcga	kirp-tumor	6
TCGA-SX-A7SR-01A-12R-A36F-07	kirp	tumor	tcga	kirp-tumor	6
TCGA-IA-A83W-01A-11R-A355-07	kirp	tumor	tcga	kirp-tumor	6
TCGA-2K-A9WE-01A-11R-A38C-07	kirp	tumor	tcga	kirp-tumor	3
TCGA-2Z-A9JK-01A-11R-A42S-07	kirp	tumor	tcga	kirp-tumor	24
TCGA-BQ-5875-01A-11R-1592-07	kirp	tumor	tcga	kirp-tumor	34
TCGA-UZ-A9PQ-01A-11R-A42S-07	kirp	tumor	tcga	kirp-tumor	19
TCGA-UZ-A9PU-01A-11R-A42S-07	kirp	tumor	tcga	kirp-tumor	6
TCGA-EV-5902-01A-11R-1592-07	kirp	tumor	tcga	kirp-tumor	6
TCGA-2Z-A9JR-01A-12R-A42S-07	kirp	tumor	tcga	kirp-tumor	6
TCGA-2Z-A9J1-01A-11R-A38C-07	kirp	tumor	tcga	kirp-tumor	6
TCGA-BQ-5892-01A-11R-1592-07	kirp	tumor	tcga	kirp-tumor	24
TCGA-IZ-8196-01A-11R-2404-07	kirp	tumor	tcga	kirp-tumor	6
TCGA-BQ-5890-01A-11R-1592-07	kirp	tumor	tcga	kirp-tumor	32
TCGA-GL-A9DE-01A-11R-A37K-07	kirp	tumor	tcga	kirp-tumor	34
TCGA-UN-AAZ9-01A-11R-A38C-07	kirp	tumor	tcga	kirp-tumor	34
TCGA-HE-A5NJ-01A-11R-A26U-07	kirp	tumor	tcga	kirp-tumor	6
TCGA-Y8-A897-01A-11R-A36F-07	kirp	tumor	tcga	kirp-tumor	6
TCGA-5P-A9JU-01A-11R-A42S-07	kirp	tumor	tcga	kirp-tumor	6
TCGA-SX-A7SQ-01A-12R-A36F-07	kirp	tumor	tcga	kirp-tumor	6
TCGA-BQ-5879-01A-11R-1592-07	kirp	tumor	tcga	kirp-tumor	33
TCGA-B3-3926-01A-02R-1351-07	kirp	tumor	tcga	kirp-tumor	34
TCGA-SX-A7SN-01A-11R-A355-07	kirp	tumor	tcga	kirp-tumor	6
TCGA-AL-3471-01A-02R-1351-07	kirp	tumor	tcga	kirp-tumor	6
TCGA-DW-5561-01A-01R-1592-07	kirp	tumor	tcga	kirp-tumor	6
TCGA-5P-A9K3-01A-11R-A42S-07	kirp	tumor	tcga	kirp-tumor	7
TCGA-GL-7966-01A-11R-2204-07	kirp	tumor	tcga	kirp-tumor	6
TCGA-A4-8311-01A-11R-2404-07	kirp	tumor	tcga	kirp-tumor	6
TCGA-HE-7129-01A-11R-1965-07	kirp	tumor	tcga	kirp-tumor	6
TCGA-GL-A59R-01A-11R-A26U-07	kirp	tumor	tcga	kirp-tumor	6
TCGA-KV-A6GD-01A-11R-A31O-07	kirp	tumor	tcga	kirp-tumor	6
TCGA-BQ-7045-01A-31R-1965-07	kirp	tumor	tcga	kirp-tumor	6
TCGA-4A-A93Y-01A-11R-A37K-07	kirp	tumor	tcga	kirp-tumor	3
TCGA-2Z-A9JJ-01A-11R-A42S-07	kirp	tumor	tcga	kirp-tumor	6
TCGA-DZ-6135-01A-11R-1965-07	kirp	tumor	tcga	kirp-tumor	6
TCGA-F9-A8NY-01A-11R-A36F-07	kirp	tumor	tcga	kirp-tumor	33
TCGA-B3-A6W5-01A-12R-A33Z-07	kirp	tumor	tcga	kirp-tumor	6
TCGA-UZ-A9PP-01A-11R-A42S-07	kirp	tumor	tcga	kirp-tumor	6
TCGA-UZ-A9PJ-01A-11R-A38C-07	kirp	tumor	tcga	kirp-tumor	6
TCGA-BQ-7058-01A-11R-1965-07	kirp	tumor	tcga	kirp-tumor	6
TCGA-BQ-7044-01A-11R-1965-07	kirp	tumor	tcga	kirp-tumor	6
TCGA-A4-7287-01A-11R-2139-07	kirp	tumor	tcga	kirp-tumor	3
TCGA-UZ-A9PM-01A-21R-A38C-07	kirp	tumor	tcga	kirp-tumor	6
TCGA-5P-A9K0-01A-11R-A42S-07	kirp	tumor	tcga	kirp-tumor	6
TCGA-5P-A9KA-01A-11R-A42S-07	kirp	tumor	tcga	kirp-tumor	6
TCGA-A4-8098-01A-11R-2404-07	kirp	tumor	tcga	kirp-tumor	6
TCGA-MH-A855-01A-11R-A355-07	kirp	tumor	tcga	kirp-tumor	6
TCGA-UZ-A9PR-01A-11R-A42S-07	kirp	tumor	tcga	kirp-tumor	6
TCGA-A4-7584-01A-11R-2139-07	kirp	tumor	tcga	kirp-tumor	6
TCGA-SX-A71V-01A-11R-A33Z-07	kirp	tumor	tcga	kirp-tumor	6
TCGA-2Z-A9JL-01A-11R-A42S-07	kirp	tumor	tcga	kirp-tumor	6
TCGA-B9-7268-01A-11R-A32Z-07	kirp	tumor	tcga	kirp-tumor	6
TCGA-J7-6720-01A-11R-2139-07	kirp	tumor	tcga	kirp-tumor	6
TCGA-G7-6793-01A-11R-1965-07	kirp	tumor	tcga	kirp-tumor	3
TCGA-DW-7842-01A-11R-A32Z-07	kirp	tumor	tcga	kirp-tumor	6
TCGA-2Z-A9JG-01A-11R-A42S-07	kirp	tumor	tcga	kirp-tumor	6
TCGA-BQ-7046-01A-11R-1965-07	kirp	tumor	tcga	kirp-tumor	6
TCGA-A4-7828-01A-11R-2139-07	kirp	tumor	tcga	kirp-tumor	42
TCGA-B3-3925-01A-02R-1351-07	kirp	tumor	tcga	kirp-tumor	6
TCGA-BQ-5894-01A-11R-1592-07	kirp	tumor	tcga	kirp-tumor	23
TCGA-BQ-7055-01A-11R-1965-07	kirp	tumor	tcga	kirp-tumor	13
TCGA-HE-A5NL-01A-11R-A26U-07	kirp	tumor	tcga	kirp-tumor	6
TCGA-HE-A5NH-01A-11R-A26U-07	kirp	tumor	tcga	kirp-tumor	6
TCGA-A4-A48D-01A-11R-A24Z-07	kirp	tumor	tcga	kirp-tumor	6
TCGA-B3-4104-01A-02R-1351-07	kirp	tumor	tcga	kirp-tumor	38
TCGA-B9-A5W9-01A-11R-A28H-07	kirp	tumor	tcga	kirp-tumor	6
TCGA-5P-A9JV-01A-12R-A42S-07	kirp	tumor	tcga	kirp-tumor	24
TCGA-B9-A69E-01A-11R-A31O-07	kirp	tumor	tcga	kirp-tumor	34
TCGA-DZ-6132-01A-11R-1965-07	kirp	tumor	tcga	kirp-tumor	42
TCGA-Y8-A894-01A-11R-A36F-07	kirp	tumor	tcga	kirp-tumor	6
TCGA-A4-8516-01A-11R-2404-07	kirp	tumor	tcga	kirp-tumor	6
TCGA-B9-4117-01A-02R-1351-07	kirp	tumor	tcga	kirp-tumor	24
TCGA-4A-A93X-01A-11R-A37K-07	kirp	tumor	tcga	kirp-tumor	34
TCGA-IZ-8195-01A-31R-2404-07	kirp	tumor	tcga	kirp-tumor	6
TCGA-IA-A40Y-01A-11R-A24Z-07	kirp	tumor	tcga	kirp-tumor	21
TCGA-AL-3466-01A-02R-1351-07	kirp	tumor	tcga	kirp-tumor	3
TCGA-UZ-A9PN-01A-11R-A38C-07	kirp	tumor	tcga	kirp-tumor	21
TCGA-2Z-A9J7-01A-11R-A38C-07	kirp	tumor	tcga	kirp-tumor	6
TCGA-GL-8500-01A-11R-2404-07	kirp	tumor	tcga	kirp-tumor	6
TCGA-A4-7915-01A-11R-2204-07	kirp	tumor	tcga	kirp-tumor	6
TCGA-B1-A655-01A-11R-A31O-07	kirp	tumor	tcga	kirp-tumor	34
TCGA-A4-7288-01A-11R-A32Z-07	kirp	tumor	tcga	kirp-tumor	34
TCGA-BQ-5889-01A-11R-1592-07	kirp	tumor	tcga	kirp-tumor	32
TCGA-A4-8630-01A-11R-2404-07	kirp	tumor	tcga	kirp-tumor	6
TCGA-BQ-5876-01A-11R-1592-07	kirp	tumor	tcga	kirp-tumor	16
TCGA-P4-A5E7-01A-31R-A28H-07	kirp	tumor	tcga	kirp-tumor	6
TCGA-B3-4103-01A-02R-1351-07	kirp	tumor	tcga	kirp-tumor	6
TCGA-A4-8310-01A-11R-2404-07	kirp	tumor	tcga	kirp-tumor	6
TCGA-A4-7996-01A-11R-2204-07	kirp	tumor	tcga	kirp-tumor	6
TCGA-F9-A7Q0-01A-11R-A36F-07	kirp	tumor	tcga	kirp-tumor	6
TCGA-5P-A9K8-01A-11R-A42S-07	kirp	tumor	tcga	kirp-tumor	34
TCGA-2Z-A9J6-01A-11R-A38C-07	kirp	tumor	tcga	kirp-tumor	6
TCGA-SX-A7SU-01A-11R-A36F-07	kirp	tumor	tcga	kirp-tumor	0
TCGA-A4-7997-01A-11R-2204-07	kirp	tumor	tcga	kirp-tumor	6
TCGA-5P-A9JZ-01A-11R-A42S-07	kirp	tumor	tcga	kirp-tumor	6
TCGA-G7-7502-01A-11R-2204-07	kirp	tumor	tcga	kirp-tumor	21
TCGA-A4-7585-01A-11R-2139-07	kirp	tumor	tcga	kirp-tumor	34
TCGA-AL-3468-01A-02R-1351-07	kirp	tumor	tcga	kirp-tumor	6
TCGA-AT-A5NU-01A-11R-A28H-07	kirp	tumor	tcga	kirp-tumor	6
TCGA-V9-A7HT-01A-11R-A33Z-07	kirp	tumor	tcga	kirp-tumor	6
TCGA-B1-7332-01A-11R-A32Z-07	kirp	tumor	tcga	kirp-tumor	6
TCGA-A4-7734-01A-11R-A32Z-07	kirp	tumor	tcga	kirp-tumor	6
TCGA-BQ-5877-01A-11R-1592-07	kirp	tumor	tcga	kirp-tumor	6
TCGA-GL-A4EM-01A-11R-A24Z-07	kirp	tumor	tcga	kirp-tumor	6
TCGA-G7-6789-01A-11R-1965-07	kirp	tumor	tcga	kirp-tumor	6
TCGA-BQ-7051-01A-12R-1965-07	kirp	tumor	tcga	kirp-tumor	6
TCGA-A4-A5DU-01A-11R-A28H-07	kirp	tumor	tcga	kirp-tumor	6
TCGA-5P-A9KH-01A-11R-A42S-07	kirp	tumor	tcga	kirp-tumor	13
TCGA-G7-6792-01A-21R-1965-07	kirp	tumor	tcga	kirp-tumor	6
TCGA-Y8-A8RY-01A-11R-A37K-07	kirp	tumor	tcga	kirp-tumor	6
TCGA-DW-7834-01A-11R-2139-07	kirp	tumor	tcga	kirp-tumor	6
TCGA-BQ-5878-01A-11R-1592-07	kirp	tumor	tcga	kirp-tumor	6
TCGA-UZ-A9PO-01A-11R-A38C-07	kirp	tumor	tcga	kirp-tumor	34
TCGA-B9-A8YI-01A-21R-A37K-07	kirp	tumor	tcga	kirp-tumor	34
TCGA-DZ-6133-01A-11R-1965-07	kirp	tumor	tcga	kirp-tumor	6
TCGA-BQ-7060-01A-11R-1965-07	kirp	tumor	tcga	kirp-tumor	6
TCGA-MH-A561-01A-11R-A26U-07	kirp	tumor	tcga	kirp-tumor	6
TCGA-GL-A9DC-01A-11R-A37K-07	kirp	tumor	tcga	kirp-tumor	6
TCGA-A4-A5Y0-01A-11R-A31O-07	kirp	tumor	tcga	kirp-tumor	6
TCGA-G7-6790-01A-11R-1965-07	kirp	tumor	tcga	kirp-tumor	34
TCGA-5P-A9KF-01A-11R-A42S-07	kirp	tumor	tcga	kirp-tumor	6
TCGA-PJ-A5Z8-01A-11R-A28H-07	kirp	tumor	tcga	kirp-tumor	6
TCGA-HE-A5NK-01A-11R-A26U-07	kirp	tumor	tcga	kirp-tumor	6
TCGA-BQ-5883-01A-11R-1592-07	kirp	tumor	tcga	kirp-tumor	34
TCGA-A4-7583-01A-11R-A32Z-07	kirp	tumor	tcga	kirp-tumor	6
TCGA-A4-8515-01A-11R-2404-07	kirp	tumor	tcga	kirp-tumor	6
TCGA-SX-A71W-01A-12R-A355-07	kirp	tumor	tcga	kirp-tumor	6
TCGA-B9-A5W8-01A-11R-A28H-07	kirp	tumor	tcga	kirp-tumor	6
TCGA-MH-A55W-01A-11R-A26U-07	kirp	tumor	tcga	kirp-tumor	6
TCGA-BQ-7056-01A-11R-1965-07	kirp	tumor	tcga	kirp-tumor	6
TCGA-MH-A857-01A-11R-A355-07	kirp	tumor	tcga	kirp-tumor	34
TCGA-Y8-A8S1-01A-11R-A37K-07	kirp	tumor	tcga	kirp-tumor	7
TCGA-P4-AAVM-01A-11R-A42S-07	kirp	tumor	tcga	kirp-tumor	5
TCGA-G7-A8LD-01A-11R-A36F-07	kirp	tumor	tcga	kirp-tumor	14
TCGA-A4-A772-01A-11R-A33Z-07	kirp	tumor	tcga	kirp-tumor	6
TCGA-J7-8537-01A-11R-2404-07	kirp	tumor	tcga	kirp-tumor	32
TCGA-5P-A9KE-01A-11R-A42S-07	kirp	tumor	tcga	kirp-tumor	6
TCGA-BQ-5880-01A-11R-1592-07	kirp	tumor	tcga	kirp-tumor	7
TCGA-F9-A97G-01A-11R-A38C-07	kirp	tumor	tcga	kirp-tumor	34
TCGA-KV-A74V-01A-11R-A33Z-07	kirp	tumor	tcga	kirp-tumor	34
TCGA-DW-7839-01A-11R-2139-07	kirp	tumor	tcga	kirp-tumor	6
TCGA-B3-8121-01A-21R-2404-07	kirp	tumor	tcga	kirp-tumor	6
TCGA-2Z-A9JS-01A-21R-A42S-07	kirp	tumor	tcga	kirp-tumor	6
TCGA-GL-A9DD-01A-11R-A37K-07	kirp	tumor	tcga	kirp-tumor	6
TCGA-2Z-A9JO-01A-11R-A42S-07	kirp	tumor	tcga	kirp-tumor	34
TCGA-B1-5398-01A-02R-1592-07	kirp	tumor	tcga	kirp-tumor	34
TCGA-A4-A5Y1-01A-11R-A28H-07	kirp	tumor	tcga	kirp-tumor	24
TCGA-IA-A40X-01A-11R-A24Z-07	kirp	tumor	tcga	kirp-tumor	15
TCGA-EV-5901-01A-11R-1592-07	kirp	tumor	tcga	kirp-tumor	6
TCGA-HE-7130-01A-11R-1965-07	kirp	tumor	tcga	kirp-tumor	38
TCGA-BQ-7053-01A-11R-1965-07	kirp	tumor	tcga	kirp-tumor	6
TCGA-SX-A7SM-01A-11R-A355-07	kirp	tumor	tcga	kirp-tumor	6
TCGA-A4-7286-01A-11R-A32Z-07	kirp	tumor	tcga	kirp-tumor	6
TCGA-5P-A9K4-01A-11R-A42S-07	kirp	tumor	tcga	kirp-tumor	6
TCGA-EV-5903-01A-11R-1592-07	kirp	tumor	tcga	kirp-tumor	6
TCGA-GL-6846-01A-11R-1965-07	kirp	tumor	tcga	kirp-tumor	6
TCGA-2Z-A9JI-01A-11R-A42S-07	kirp	tumor	tcga	kirp-tumor	32
TCGA-DW-7837-01A-11R-2139-07	kirp	tumor	tcga	kirp-tumor	6
TCGA-B9-5155-01A-01R-1592-07	kirp	tumor	tcga	kirp-tumor	6
TCGA-5P-A9KC-01A-11R-A42S-07	kirp	tumor	tcga	kirp-tumor	11
TCGA-SX-A71S-01A-11R-A33Z-07	kirp	tumor	tcga	kirp-tumor	24
TCGA-BQ-7061-01A-11R-1965-07	kirp	tumor	tcga	kirp-tumor	34
TCGA-A4-A7UZ-01A-12R-A355-07	kirp	tumor	tcga	kirp-tumor	6
TCGA-A4-A5XZ-01A-11R-A31O-07	kirp	tumor	tcga	kirp-tumor	6
TCGA-5P-A9K9-01A-11R-A42S-07	kirp	tumor	tcga	kirp-tumor	3
TCGA-G7-A8LE-01A-11R-A36F-07	kirp	tumor	tcga	kirp-tumor	6
TCGA-UZ-A9PX-01A-11R-A42S-07	kirp	tumor	tcga	kirp-tumor	6
TCGA-2Z-A9J3-01A-12R-A38C-07	kirp	tumor	tcga	kirp-tumor	6
TCGA-BQ-7050-01A-11R-1965-07	kirp	tumor	tcga	kirp-tumor	6
TCGA-Y8-A896-01A-11R-A36F-07	kirp	tumor	tcga	kirp-tumor	6
TCGA-A4-8312-01A-11R-2404-07	kirp	tumor	tcga	kirp-tumor	6
TCGA-BQ-5882-01A-11R-1592-07	kirp	tumor	tcga	kirp-tumor	6
TCGA-B9-A8YH-01A-11R-A37K-07	kirp	tumor	tcga	kirp-tumor	6
TCGA-B9-5156-01A-01R-1592-07	kirp	tumor	tcga	kirp-tumor	6
TCGA-BQ-5891-01A-11R-1592-07	kirp	tumor	tcga	kirp-tumor	6
TCGA-SX-A71U-01A-12R-A33Z-07	kirp	tumor	tcga	kirp-tumor	6
TCGA-B9-4113-01A-01R-1193-07	kirp	tumor	tcga	kirp-tumor	6
TCGA-B9-4116-01A-02R-1351-07	kirp	tumor	tcga	kirp-tumor	36
TCGA-DW-7836-01A-11R-2139-07	kirp	tumor	tcga	kirp-tumor	6
TCGA-IA-A83V-01A-11R-A355-07	kirp	tumor	tcga	kirp-tumor	6
TCGA-SX-A7SP-01A-11R-A355-07	kirp	tumor	tcga	kirp-tumor	1
TCGA-UZ-A9PS-01A-11R-A42S-07	kirp	tumor	tcga	kirp-tumor	6
TCGA-BQ-7059-01A-11R-1965-07	kirp	tumor	tcga	kirp-tumor	42
TCGA-SX-A7SL-01A-11R-A355-07	kirp	tumor	tcga	kirp-tumor	6
TCGA-IA-A83S-01A-11R-A355-07	kirp	tumor	tcga	kirp-tumor	6
TCGA-AL-3467-01A-02R-1351-07	kirp	tumor	tcga	kirp-tumor	24
TCGA-BQ-5887-01A-11R-1965-07	kirp	tumor	tcga	kirp-tumor	32
TCGA-G7-6797-01A-11R-1965-07	kirp	tumor	tcga	kirp-tumor	6
TCGA-AL-3473-01A-01R-1193-07	kirp	tumor	tcga	kirp-tumor	5
TCGA-UZ-A9PK-01A-11R-A38C-07	kirp	tumor	tcga	kirp-tumor	6
TCGA-DZ-6131-01A-11R-1965-07	kirp	tumor	tcga	kirp-tumor	34
TCGA-DZ-6134-01A-11R-1965-07	kirp	tumor	tcga	kirp-tumor	6
TCGA-B1-A657-01A-11R-A31O-07	kirp	tumor	tcga	kirp-tumor	6
TCGA-BQ-5884-01A-11R-1592-07	kirp	tumor	tcga	kirp-tumor	34
TCGA-2Z-A9JM-01A-12R-A42S-07	kirp	tumor	tcga	kirp-tumor	6
TCGA-UZ-A9Q1-01A-11R-A42S-07	kirp	tumor	tcga	kirp-tumor	34
TCGA-DW-7838-01A-11R-2139-07	kirp	tumor	tcga	kirp-tumor	6
TCGA-Y8-A8RZ-01A-11R-A37K-07	kirp	tumor	tcga	kirp-tumor	6
TCGA-A4-8517-01A-11R-2404-07	kirp	tumor	tcga	kirp-tumor	6
TCGA-O9-A75Z-01A-11R-A33Z-07	kirp	tumor	tcga	kirp-tumor	6
TCGA-G7-7501-01A-11R-2204-07	kirp	tumor	tcga	kirp-tumor	34
TCGA-2Z-A9JN-01A-21R-A42S-07	kirp	tumor	tcga	kirp-tumor	34
TCGA-A4-A4ZT-01A-11R-A26U-07	kirp	tumor	tcga	kirp-tumor	6
TCGA-5P-A9K6-01A-11R-A42S-07	kirp	tumor	tcga	kirp-tumor	6
TCGA-DW-7840-01A-11R-A32Z-07	kirp	tumor	tcga	kirp-tumor	6
TCGA-IA-A83T-01A-11R-A355-07	kirp	tumor	tcga	kirp-tumor	33
TCGA-GL-A59T-01A-21R-A28H-07	kirp	tumor	tcga	kirp-tumor	6
TCGA-BQ-7049-01A-11R-1965-07	kirp	tumor	tcga	kirp-tumor	23
TCGA-P4-AAVO-01A-11R-A42S-07	kirp	tumor	tcga	kirp-tumor	6
TCGA-Y8-A895-01A-11R-A36F-07	kirp	tumor	tcga	kirp-tumor	6
TCGA-BQ-7048-01A-11R-1965-07	kirp	tumor	tcga	kirp-tumor	34
TCGA-DW-7963-01B-11R-A28H-07	kirp	tumor	tcga	kirp-tumor	6
TCGA-Y8-A8S0-01A-11R-A37K-07	kirp	tumor	tcga	kirp-tumor	6
TCGA-P4-AAVK-01A-11R-A42S-07	kirp	tumor	tcga	kirp-tumor	6
TCGA-2Z-A9JD-01A-11R-A42S-07	kirp	tumor	tcga	kirp-tumor	34
TCGA-3X-AAVE-01A-11R-A41I-07	chol	tumor	tcga	chol-tumor	21
TCGA-ZD-A8I3-01A-11R-A41I-07	chol	tumor	tcga	chol-tumor	42
TCGA-ZU-A8S4-01A-11R-A41I-07	chol	tumor	tcga	chol-tumor	3
TCGA-W6-AA0S-01A-11R-A41I-07	chol	tumor	tcga	chol-tumor	7
TCGA-3X-AAVB-01A-31R-A41I-07	chol	tumor	tcga	chol-tumor	42
TCGA-W5-AA38-01A-11R-A41I-07	chol	tumor	tcga	chol-tumor	7
TCGA-W5-AA31-01A-11R-A41I-07	chol	tumor	tcga	chol-tumor	24
TCGA-3X-AAV9-01A-72R-A41I-07	chol	tumor	tcga	chol-tumor	21
TCGA-W5-AA2Z-01A-11R-A41I-07	chol	tumor	tcga	chol-tumor	42
TCGA-W5-AA2Q-01A-11R-A41I-07	chol	tumor	tcga	chol-tumor	14
TCGA-ZH-A8Y6-01A-11R-A41I-07	chol	tumor	tcga	chol-tumor	5
TCGA-ZH-A8Y2-01A-11R-A41I-07	chol	tumor	tcga	chol-tumor	24
TCGA-W5-AA2W-01A-11R-A41I-07	chol	tumor	tcga	chol-tumor	43
TCGA-3X-AAVC-01A-21R-A41I-07	chol	tumor	tcga	chol-tumor	5
TCGA-ZH-A8Y4-01A-11R-A41I-07	chol	tumor	tcga	chol-tumor	7
TCGA-ZH-A8Y5-01A-11R-A41I-07	chol	tumor	tcga	chol-tumor	14
TCGA-ZH-A8Y8-01A-51R-A41I-07	chol	tumor	tcga	chol-tumor	14
TCGA-4G-AAZO-01A-12R-A41I-07	chol	tumor	tcga	chol-tumor	14
TCGA-W5-AA30-01A-31R-A41I-07	chol	tumor	tcga	chol-tumor	14
TCGA-W5-AA39-01A-11R-A41I-07	chol	tumor	tcga	chol-tumor	11
TCGA-W5-AA2X-01A-11R-A41I-07	chol	tumor	tcga	chol-tumor	7
TCGA-W5-AA2T-01A-12R-A41I-07	chol	tumor	tcga	chol-tumor	14
TCGA-W5-AA2O-01A-11R-A41I-07	chol	tumor	tcga	chol-tumor	32
TCGA-WD-A7RX-01A-12R-A41I-07	chol	tumor	tcga	chol-tumor	21
TCGA-W5-AA2R-01A-11R-A41I-07	chol	tumor	tcga	chol-tumor	14
TCGA-ZH-A8Y1-01A-11R-A41I-07	chol	tumor	tcga	chol-tumor	14
TCGA-YR-A95A-01A-12R-A41I-07	chol	tumor	tcga	chol-tumor	6
TCGA-W5-AA2G-01A-11R-A41I-07	chol	tumor	tcga	chol-tumor	7
TCGA-W5-AA2U-01A-11R-A41I-07	chol	tumor	tcga	chol-tumor	20
TCGA-3X-AAVA-01A-11R-A41I-07	chol	tumor	tcga	chol-tumor	7
TCGA-W5-AA33-01A-11R-A41I-07	chol	tumor	tcga	chol-tumor	14
TCGA-N5-A4RD-01A-11R-A28V-07	ucs	tumor	tcga	ucs-tumor	8
TCGA-N6-A4V9-01A-11R-A28V-07	ucs	tumor	tcga	ucs-tumor	38
TCGA-N8-A4PO-01A-11R-A28V-07	ucs	tumor	tcga	ucs-tumor	42
TCGA-NA-A4QW-01A-11R-A28V-07	ucs	tumor	tcga	ucs-tumor	42
TCGA-ND-A4WF-01A-11R-A28V-07	ucs	tumor	tcga	ucs-tumor	7
TCGA-N6-A4VE-01A-11R-A28V-07	ucs	tumor	tcga	ucs-tumor	32
TCGA-N9-A4Q3-01A-11R-A28V-07	ucs	tumor	tcga	ucs-tumor	7
TCGA-NF-A4WX-01A-11R-A28V-07	ucs	tumor	tcga	ucs-tumor	38
TCGA-N5-A59F-01A-11R-A28V-07	ucs	tumor	tcga	ucs-tumor	7
TCGA-NF-A4WU-01A-11R-A28V-07	ucs	tumor	tcga	ucs-tumor	21
TCGA-NA-A4QX-01A-11R-A28V-07	ucs	tumor	tcga	ucs-tumor	38
TCGA-N8-A4PQ-01A-11R-A28V-07	ucs	tumor	tcga	ucs-tumor	38
TCGA-N5-A4RO-01A-11R-A28V-07	ucs	tumor	tcga	ucs-tumor	7
TCGA-N9-A4Q1-01A-11R-A28V-07	ucs	tumor	tcga	ucs-tumor	42
TCGA-N6-A4VF-01A-31R-A28V-07	ucs	tumor	tcga	ucs-tumor	38
TCGA-NA-A4QY-01A-11R-A28V-07	ucs	tumor	tcga	ucs-tumor	32
TCGA-N9-A4Q7-01A-11R-A28V-07	ucs	tumor	tcga	ucs-tumor	32
TCGA-NF-A5CP-01A-12R-A28V-07	ucs	tumor	tcga	ucs-tumor	9
TCGA-NG-A4VU-01A-11R-A28V-07	ucs	tumor	tcga	ucs-tumor	42
TCGA-N5-A4RF-01A-11R-A28V-07	ucs	tumor	tcga	ucs-tumor	7
TCGA-N8-A4PN-01A-11R-A28V-07	ucs	tumor	tcga	ucs-tumor	4
TCGA-ND-A4WC-01A-21R-A28V-07	ucs	tumor	tcga	ucs-tumor	7
TCGA-NA-A4R1-01A-11R-A28V-07	ucs	tumor	tcga	ucs-tumor	38
TCGA-ND-A4WA-01A-12R-A28V-07	ucs	tumor	tcga	ucs-tumor	3
TCGA-N5-A4RN-01A-12R-A28V-07	ucs	tumor	tcga	ucs-tumor	21
TCGA-N5-A4RU-01A-31R-A28V-07	ucs	tumor	tcga	ucs-tumor	38
TCGA-N5-A4R8-01A-11R-A28V-07	ucs	tumor	tcga	ucs-tumor	38
TCGA-NA-A4QV-01A-11R-A28V-07	ucs	tumor	tcga	ucs-tumor	7
TCGA-N8-A56S-01A-11R-A28V-07	ucs	tumor	tcga	ucs-tumor	38
TCGA-QN-A5NN-01A-11R-A28V-07	ucs	tumor	tcga	ucs-tumor	32
TCGA-N8-A4PM-01A-11R-A28V-07	ucs	tumor	tcga	ucs-tumor	7
TCGA-NA-A4R0-01A-11R-A28V-07	ucs	tumor	tcga	ucs-tumor	21
TCGA-N6-A4VD-01A-11R-A28V-07	ucs	tumor	tcga	ucs-tumor	40
TCGA-NF-A4X2-01A-11R-A28V-07	ucs	tumor	tcga	ucs-tumor	32
TCGA-N8-A4PP-01A-11R-A28V-07	ucs	tumor	tcga	ucs-tumor	32
TCGA-N5-A4RA-01A-11R-A28V-07	ucs	tumor	tcga	ucs-tumor	7
TCGA-N6-A4VG-01A-31R-A28V-07	ucs	tumor	tcga	ucs-tumor	38
TCGA-N9-A4PZ-01A-22R-A28V-07	ucs	tumor	tcga	ucs-tumor	38
TCGA-N9-A4Q4-01A-11R-A28V-07	ucs	tumor	tcga	ucs-tumor	32
TCGA-N7-A4Y5-01A-12R-A28V-07	ucs	tumor	tcga	ucs-tumor	42
TCGA-N9-A4Q8-01A-31R-A28V-07	ucs	tumor	tcga	ucs-tumor	32
TCGA-NG-A4VW-01A-11R-A28V-07	ucs	tumor	tcga	ucs-tumor	7
TCGA-NA-A5I1-01A-21R-A28V-07	ucs	tumor	tcga	ucs-tumor	41
TCGA-N6-A4VC-01A-11R-A28V-07	ucs	tumor	tcga	ucs-tumor	38
TCGA-N5-A4RT-01A-11R-A28V-07	ucs	tumor	tcga	ucs-tumor	32
TCGA-N8-A4PL-01A-11R-A28V-07	ucs	tumor	tcga	ucs-tumor	31
TCGA-N8-A4PI-01A-21R-A28V-07	ucs	tumor	tcga	ucs-tumor	32
GTEX-S3XE-1226-SM-4AD4L	bladder	normal	gtex	bladder-normal	43
GTEX-S32W-1126-SM-4AD5V	bladder	normal	gtex	bladder-normal	43
GTEX-U4B1-1226-SM-4DXT7	bladder	normal	gtex	bladder-normal	41
GTEX-S4UY-0926-SM-4AD6O	bladder	normal	gtex	bladder-normal	42
GTEX-TMMY-1526-SM-4DXST	bladder	normal	gtex	bladder-normal	41
GTEX-S4Q7-0926-SM-4AD5D	bladder	normal	gtex	bladder-normal	43
GTEX-U3ZN-1226-SM-4DXUD	bladder	normal	gtex	bladder-normal	42
GTEX-SNOS-0526-SM-4DM54	bladder	normal	gtex	bladder-normal	42
GTEX-U3ZM-0826-SM-4DXU6	bladder	normal	gtex	bladder-normal	41
GTEX-SNMC-0826-SM-4DM66	bladder	normal	gtex	bladder-normal	21
GTEX-SE5C-1026-SM-4BRUG	bladder	normal	gtex	bladder-normal	41
TCGA-ZU-A8S4-11A-11R-A41I-07	chol	normal	tcga	chol-normal	2
TCGA-W5-AA31-11A-11R-A41I-07	chol	normal	tcga	chol-normal	2
TCGA-W5-AA2X-11A-11R-A41I-07	chol	normal	tcga	chol-normal	2
TCGA-W5-AA2U-11A-11R-A41I-07	chol	normal	tcga	chol-normal	12
TCGA-W5-AA30-11A-11R-A41I-07	chol	normal	tcga	chol-normal	12
TCGA-W5-AA34-11A-11R-A41I-07	chol	normal	tcga	chol-normal	2
TCGA-W5-AA2Q-11A-11R-A41I-07	chol	normal	tcga	chol-normal	12
TCGA-W5-AA2I-11A-11R-A41I-07	chol	normal	tcga	chol-normal	2
TCGA-W5-AA2R-11A-11R-A41I-07	chol	normal	tcga	chol-normal	12
TCGA-AH-6897-01A-11R-1928-07	read	tumor	tcga	read-tumor	32
TCGA-AG-3725-01A-11R-1736-07	read	tumor	tcga	read-tumor	21
TCGA-DC-4749-01A-01R-1736-07	read	tumor	tcga	read-tumor	32
TCGA-AF-2687-01A-02R-1736-07	read	tumor	tcga	read-tumor	8
TCGA-BM-6198-01A-11R-1736-07	read	tumor	tcga	read-tumor	21
TCGA-G5-6572-01A-11R-1830-07	read	tumor	tcga	read-tumor	42
TCGA-CI-6623-01B-11R-1830-07	read	tumor	tcga	read-tumor	32
TCGA-AH-6549-01A-11R-1830-07	read	tumor	tcga	read-tumor	38
TCGA-F5-6571-01A-12R-1830-07	read	tumor	tcga	read-tumor	21
TCGA-CI-6620-01A-11R-1830-07	read	tumor	tcga	read-tumor	32
TCGA-AG-3902-01A-01R-A32Z-07	read	tumor	tcga	read-tumor	8
TCGA-AF-6136-01A-11R-1830-07	read	tumor	tcga	read-tumor	38
TCGA-DY-A0XA-01A-11R-A155-07	read	tumor	tcga	read-tumor	8
TCGA-AH-6643-01A-11R-1830-07	read	tumor	tcga	read-tumor	38
TCGA-EI-6917-01A-11R-1928-07	read	tumor	tcga	read-tumor	32
TCGA-CI-6621-01A-11R-1830-07	read	tumor	tcga	read-tumor	32
TCGA-DC-6682-01A-11R-1830-07	read	tumor	tcga	read-tumor	32
TCGA-AH-6644-01A-21R-1830-07	read	tumor	tcga	read-tumor	38
TCGA-EI-6512-01A-11R-1736-07	read	tumor	tcga	read-tumor	8
TCGA-AF-2690-01A-02R-1736-07	read	tumor	tcga	read-tumor	3
TCGA-EI-6884-01A-11R-1928-07	read	tumor	tcga	read-tumor	38
TCGA-EI-6881-01A-11R-A32Z-07	read	tumor	tcga	read-tumor	38
TCGA-EI-6513-01A-21R-1736-07	read	tumor	tcga	read-tumor	32
TCGA-G5-6235-01A-11R-1736-07	read	tumor	tcga	read-tumor	8
TCGA-F5-6811-01A-11R-1830-07	read	tumor	tcga	read-tumor	21
TCGA-CL-4957-01A-01R-1736-07	read	tumor	tcga	read-tumor	32
TCGA-AH-6544-01A-11R-1830-07	read	tumor	tcga	read-tumor	8
TCGA-AF-5654-01A-01R-1660-07	read	tumor	tcga	read-tumor	8
TCGA-AF-6672-01A-11R-1830-07	read	tumor	tcga	read-tumor	38
TCGA-DC-6160-01A-11R-1660-07	read	tumor	tcga	read-tumor	38
TCGA-F5-6813-01A-11R-1830-07	read	tumor	tcga	read-tumor	7
TCGA-DC-5337-01A-01R-1660-07	read	tumor	tcga	read-tumor	32
TCGA-AF-4110-01A-02R-1736-07	read	tumor	tcga	read-tumor	7
TCGA-AF-A56K-01A-32R-A39D-07	read	tumor	tcga	read-tumor	8
TCGA-EI-6882-01A-11R-1928-07	read	tumor	tcga	read-tumor	38
TCGA-G5-6641-01A-11R-A32Z-07	read	tumor	tcga	read-tumor	21
TCGA-EI-6509-01A-11R-1736-07	read	tumor	tcga	read-tumor	42
TCGA-DC-6158-01A-11R-1660-07	read	tumor	tcga	read-tumor	8
TCGA-AH-6547-01A-11R-1830-07	read	tumor	tcga	read-tumor	38
TCGA-F5-6810-01A-11R-1830-07	read	tumor	tcga	read-tumor	38
TCGA-DC-6154-01A-31R-1928-07	read	tumor	tcga	read-tumor	8
TCGA-DC-6681-01A-11R-A32Z-07	read	tumor	tcga	read-tumor	7
TCGA-AF-6655-01A-11R-1830-07	read	tumor	tcga	read-tumor	8
TCGA-AG-3742-01A-11R-1660-07	read	tumor	tcga	read-tumor	8
TCGA-AG-4022-01A-01R-1736-07	read	tumor	tcga	read-tumor	21
TCGA-AG-3592-01A-02R-1736-07	read	tumor	tcga	read-tumor	32
TCGA-DC-6683-01A-11R-1830-07	read	tumor	tcga	read-tumor	38
TCGA-F5-6863-01A-11R-1928-07	read	tumor	tcga	read-tumor	42
TCGA-F5-6864-01A-11R-1928-07	read	tumor	tcga	read-tumor	21
TCGA-DC-6157-01A-11R-1660-07	read	tumor	tcga	read-tumor	38
TCGA-DY-A1DE-01A-11R-A155-07	read	tumor	tcga	read-tumor	21
TCGA-EF-5831-01A-01R-1660-07	read	tumor	tcga	read-tumor	20
TCGA-F5-6814-01A-31R-1928-07	read	tumor	tcga	read-tumor	32
TCGA-CL-5917-01A-11R-1660-07	read	tumor	tcga	read-tumor	9
TCGA-AF-A56N-01A-12R-A39D-07	read	tumor	tcga	read-tumor	8
TCGA-F5-6465-01A-11R-1736-07	read	tumor	tcga	read-tumor	21
TCGA-EI-6514-01A-11R-1736-07	read	tumor	tcga	read-tumor	21
TCGA-EI-7004-01A-11R-1928-07	read	tumor	tcga	read-tumor	42
TCGA-EI-6885-01A-11R-1928-07	read	tumor	tcga	read-tumor	9
TCGA-AG-3732-01A-11R-1660-07	read	tumor	tcga	read-tumor	38
TCGA-F5-6861-01A-11R-1928-07	read	tumor	tcga	read-tumor	7
TCGA-F5-6464-01A-11R-1736-07	read	tumor	tcga	read-tumor	38
TCGA-AH-6903-01A-11R-1928-07	read	tumor	tcga	read-tumor	8
TCGA-F5-6812-01A-11R-1830-07	read	tumor	tcga	read-tumor	21
TCGA-CI-6624-01C-11R-1830-07	read	tumor	tcga	read-tumor	21
TCGA-EI-6506-01A-11R-1736-07	read	tumor	tcga	read-tumor	21
[truncated: 7,149 more rows]
